# Supplementary material for: 1,5-Anhydro-2-de­oxy-1,2-C-dichloro­methyl­ene-3,4,6-tri-O-(4-meth­oxy­benz­yl)-d-glycero-d-gulo-hexitol
Source: Acta Crystallogr Sect E Struct Rep Online. 2011 Jul 13;67(Pt 8):o2012–3. doi: 10.1107/S1600536811026870 (PMC3213466; doi:10.1107/S1600536811026870)
Supplement: Supplementary file 1 [file e-67-o2012-sup1.cif]

##############################################################################
#                                                                            #
# This CIF contains the data in a paper accepted for publication in          #
# Acta Crystallographica Section E. It conforms to the requirements of       #
# Notes for Authors for Acta Crystallographica Section E, and has been       #
# peer reviewed under the auspices of the IUCr Commission on Journals.       #
#                                                                            #
# Full details of the Crystallographic Information File format               #
# are given in the paper "The Crystallographic Information File (CIF):       #
# a New Standard Archive File for Crystallography" by S. R. Hall, F. H.      #
# Allen and I. D. Brown [Acta Cryst. (1991), A47, 655-685].                  #
#                                                                            #
# The current version of the core CIF dictionary is obtainable from          #
# ftp://ftp.iucr.org/pub/cif_core.dic.                                       #
#                                                                            #
# Software is freely available for graphical display of the structure(s)     #
# in this CIF. For information consult the CIF software page                 #
# http://www.iucr.org/resources/cif/software.                                #
#                                                                            #
# This file may be used for bona fide research purposes within the           #
# scientific community so long as proper attribution is given to the journal # 
# article from which it was obtained.                                        #
#                                                                            #
##############################################################################
data_global
_audit_creation_method     'WinGX routine CIF_UPDATE'
_audit_conform_dict_name     cif_core.dic
_audit_conform_dict_version     2.4
_journal_data_validation_number     ?
_journal_date_recd_electronic     2011-06-10
_journal_date_accepted     2011-07-05
_journal_name_full     'Acta Crystallographica, Section E'
_journal_year     2011
_journal_volume     67
_journal_issue      8
_journal_page_first     o2012
_journal_page_last     o2013
_journal_paper_category     QO
_journal_coeditor_code     MW2012
loop_
    _publ_contact_author_name
    _publ_contact_author_address
    _publ_contact_author_email
    _publ_contact_author_fax
    _publ_contact_author_phone
    'Kinfe, Henok H.'
;
Research Center in Synthesis and Catalysis
Department of Chemistry
University of Johannesburg (APK Campus)
PO Box 524
Auckland Park
Johannesburg 2006
South Africa
;
;
hhkinfe@uj.ac.za
;
;
'+27-11-559 2819'
;
;
'+27-11 559 3918'
;
    'Muller, Alfred'
;
Research Center in Synthesis and Catalysis
Department of Chemistry
University of Johannesburg (APK Campus)
PO Box 524
Auckland Park
Johannesburg 2006
South Africa
;
;
mullera@uj.ac.za
;
;
'+27-11-559 2819'
;
;
'+27-11 559 2359'
;
_publ_section_title
;\
1,5-Anhydro-2-deoxy-1,2-<i>C</i>-dichloromethylene-3,4,6-tri-<i>O</i>-(4-\
methoxybenzyl)-<i>D</i>-<i>glycero</i>-<i>D</i>-<i>gulo</i>-hexitol
;
loop_
    _publ_author_name
    _publ_author_footnote
    _publ_author_address
    'Kinfe, Henok H.'
;
;
;
Research Center in Synthesis and Catalysis
Department of Chemistry
University of Johannesburg (APK Campus)
PO Box 524
Auckland Park
Johannesburg 2006
South Africa
;
    'Moshapo, Paseka T.'
;
;
;
Research Center in Synthesis and Catalysis
Department of Chemistry
University of Johannesburg (APK Campus)
PO Box 524
Auckland Park
Johannesburg 2006
South Africa
;
    'Muller, Alfred'
;
;
;
Research Center in Synthesis and Catalysis
Department of Chemistry
University of Johannesburg (APK Campus)
PO Box 524
Auckland Park
Johannesburg 2006
South Africa
;
data_I
_audit_creation_method     'WinGX routine CIF_UPDATE'
_chemical_name_systematic
;
1,5-Anhydro-2-deoxy-1,2-<i>C</i>-dichloromethylene-3,4,6-tri-<i>O</i>-\
(4-methoxybenzyl)-D-<i>glycero</i>-D-<i>gulo</i>-hexitol
;
_chemical_formula_moiety     'C31 H34 Cl2 O7'
_chemical_formula_sum     'C31 H34 Cl2 O7'
_chemical_formula_iupac     'C31 H34 Cl2 O7'
_chemical_formula_weight     589.48
_chemical_melting_point     ?
_chemical_melting_point_gt     343
_chemical_melting_point_lt     345
_symmetry_cell_setting     monoclinic
_symmetry_space_group_name_H-M     'P 21'
_symmetry_space_group_name_Hall     'P 2yb'
loop_
    _symmetry_equiv_pos_as_xyz
    'x, y, z'
    '-x, y+1/2, -z'
_cell_length_a     5.3480(4)
_cell_length_b     18.1110(14)
_cell_length_c     14.8230(11)
_cell_angle_alpha     90
_cell_angle_beta     91.162(2)
_cell_angle_gamma     90
_cell_volume     1435.43(19)
_cell_formula_units_Z     2
_cell_measurement_reflns_used     9926
_cell_measurement_theta_min     2.64
_cell_measurement_theta_max     28.33
_cell_measurement_temperature     100(2)
_exptl_crystal_description     cuboid
_exptl_crystal_colour     colourless
_exptl_crystal_size_max     0.53
_exptl_crystal_size_mid     0.44
_exptl_crystal_size_min     0.39
_exptl_crystal_density_diffrn     1.364
_exptl_crystal_density_method     'not measured'
_exptl_crystal_F_000     620
_exptl_absorpt_coefficient_mu     0.273
_exptl_absorpt_correction_type     multi-scan
_exptl_absorpt_process_details
;
(SADABS; Bruker, 2007)\\bbr00
;
_exptl_absorpt_correction_T_min     0.8687
_exptl_absorpt_correction_T_max     0.9009
_exptl_special_details
;
The intensity data was collected on a Bruker <i>APEX</i> Duo 4 K KappaCCD
diffractometer using an exposure time of 60 s/frame. A total of 1324 frames
were collected with a frame width of 0.5\% covering up to \q = 28.3\% with
99.6% completeness accomplished.
;
_diffrn_ambient_temperature     100(2)
_diffrn_radiation_type     MoK\a
_diffrn_radiation_wavelength     0.71073
_diffrn_radiation_monochromator     graphite
_diffrn_measurement_device_type     'Bruker KappaCCD APEX DUO 4K'
_diffrn_measurement_method     '\f and \w'
_diffrn_reflns_number     13864
_diffrn_reflns_av_R_equivalents     0.0261
_diffrn_reflns_theta_min     1.78
_diffrn_reflns_theta_max     28.33
_diffrn_reflns_theta_full     28.33
_diffrn_measured_fraction_theta_max     0.996
_diffrn_measured_fraction_theta_full     0.996
_diffrn_reflns_limit_h_min     -7
_diffrn_reflns_limit_h_max     7
_diffrn_reflns_limit_k_min     -11
_diffrn_reflns_limit_k_max     24
_diffrn_reflns_limit_l_min     -19
_diffrn_reflns_limit_l_max     19
_diffrn_standards_number     0
_diffrn_standards_interval_count     0
_diffrn_standards_interval_time     0
_diffrn_standards_decay_%     0
_refine_special_details
;
Refinement of <i>F</i>^2^ against ALL reflections. The weighted <i>R</i>-factor
<i>wR</i> and goodness of fit <i>S</i> are based on <i>F</i>^2^, conventional
<i>R</i>-factors <i>R</i> are based on <i>F</i>, with <i>F</i> set to zero for
negative <i>F</i>^2^. The threshold expression of <i>F</i>^2^ >
\s(<i>F</i>^2^) is used only for calculating <i>R</i>-factors(gt) <i>etc</i>.
and is not relevant to the choice of reflections for refinement.
<i>R</i>-factors based on <i>F</i>^2^ are statistically about twice as large
as those based on <i>F</i>, and <i>R</i>- factors based on ALL data will be
even larger.
;
_reflns_number_total     4689
_reflns_number_gt     4635
_reflns_threshold_expression     I>2\s(I)
_refine_ls_structure_factor_coef     Fsqd
_refine_ls_matrix_type     full
_refine_ls_R_factor_all     0.0236
_refine_ls_R_factor_gt     0.0233
_refine_ls_wR_factor_ref     0.0622
_refine_ls_goodness_of_fit_ref     1.039
_refine_ls_restrained_S_all     1.039
_refine_ls_number_reflns     4689
_refine_ls_number_parameters     364
_refine_ls_number_restraints     1
_refine_ls_hydrogen_treatment     constr
_refine_ls_weighting_scheme     calc
_refine_ls_weighting_details
         'calc w=1/[\s^2^(Fo^2^)+(0.0333P)^2^+0.3097P] where P=(Fo^2^+2Fc^2^)/3'
_atom_sites_solution_hydrogens     geom
_atom_sites_solution_primary     direct
_atom_sites_solution_secondary     difmap
_refine_ls_shift/su_max     0.001
_refine_ls_shift/su_mean     0
_refine_diff_density_max     0.277
_refine_diff_density_min     -0.157
_refine_ls_extinction_method     none
_refine_ls_abs_structure_details     'Flack (1983), 1023 Friedel pairs'
_refine_ls_abs_structure_Flack     0.03(3)
loop_
    _atom_type_symbol
    _atom_type_description
    _atom_type_scat_dispersion_real
    _atom_type_scat_dispersion_imag
    _atom_type_scat_source
    C C 0.0033 0.0016 'International Tables Vol C Tables 4.2.6.8 and 6.1.1.4'
    H H 0 0 'International Tables Vol C Tables 4.2.6.8 and 6.1.1.4'
    O O 0.0106 0.006 'International Tables Vol C Tables 4.2.6.8 and 6.1.1.4'
    Cl Cl 0.1484 0.1585 'International Tables Vol C Tables 4.2.6.8 and 6.1.1.4'
_computing_data_collection     'APEX2 (Bruker, 2007)'
_computing_cell_refinement     'SAINT-Plus (Bruker, 2007)'
_computing_data_reduction     'SAINT-Plus and XPREP (Bruker, 2007)'
_computing_structure_solution     'SIR97 (Altomare <i>et al.</i>, 1999)'
_computing_structure_refinement     'SHELXL97 (Sheldrick, 2008)'
_computing_molecular_graphics     'DIAMOND (Brandenburg & Putz, 2005)'
_computing_publication_material     'WinGX (Farrugia, 1999)'
loop_
    _atom_site_type_symbol
    _atom_site_label
    _atom_site_fract_x
    _atom_site_fract_y
    _atom_site_fract_z
    _atom_site_U_iso_or_equiv
    _atom_site_adp_type
    _atom_site_calc_flag
    _atom_site_refinement_flags
    _atom_site_occupancy
    _atom_site_disorder_assembly
    _atom_site_disorder_group
    C C1 0.5746(3) 0.37183(8) 0.12955(9) 0.0159(3) Uani d . 1 . .
    H H1 0.7267 0.4023 0.1182 0.019 Uiso calc R 1 . .
    C C2 0.3481(3) 0.41817(8) 0.09697(9) 0.0141(3) Uani d . 1 . .
    H H2 0.2059 0.4114 0.139 0.017 Uiso calc R 1 . .
    C C3 0.2681(2) 0.39508(8) 0.00162(9) 0.0135(2) Uani d . 1 . .
    H H3 0.4112 0.401 -0.0402 0.016 Uiso calc R 1 . .
    C C4 0.1924(2) 0.31426(8) 0.00670(9) 0.0143(2) Uani d . 1 . .
    H H4 0.0124 0.3039 0.0186 0.017 Uiso calc R 1 . .
    C C5 0.3834(2) 0.26695(8) 0.05720(9) 0.0162(3) Uani d . 1 . .
    H H5 0.3203 0.2289 0.1001 0.019 Uiso calc R 1 . .
    C C6 0.3340(3) 0.25520(8) -0.04201(9) 0.0160(3) Uani d . 1 . .
    C C7 0.5711(3) 0.35798(9) 0.23087(9) 0.0203(3) Uani d . 1 . .
    H H7A 0.7335 0.3372 0.2517 0.024 Uiso calc R 1 . .
    H H7B 0.5436 0.405 0.2632 0.024 Uiso calc R 1 . .
    C C8 0.2633(3) 0.31871(11) 0.33538(10) 0.0256(3) Uani d . 1 . .
    H H8A 0.1314 0.2811 0.3435 0.031 Uiso calc R 1 . .
    H H8B 0.1815 0.3677 0.3354 0.031 Uiso calc R 1 . .
    C C9 0.4444(3) 0.31468(10) 0.41480(9) 0.0225(3) Uani d . 1 . .
    C C10 0.6119(3) 0.25666(10) 0.42635(10) 0.0252(3) Uani d . 1 . .
    H H10 0.6156 0.2183 0.3826 0.03 Uiso calc R 1 . .
    C C11 0.7754(3) 0.25366(10) 0.50125(10) 0.0263(3) Uani d . 1 . .
    H H11 0.8919 0.2143 0.5075 0.032 Uiso calc R 1 . .
    C C12 0.7657(3) 0.30875(11) 0.56633(11) 0.0286(3) Uani d . 1 . .
    C C13 0.5962(4) 0.36662(12) 0.55592(13) 0.0366(4) Uani d . 1 . .
    H H13 0.5882 0.4041 0.6006 0.044 Uiso calc R 1 . .
    C C14 0.4393(4) 0.36961(11) 0.48059(12) 0.0315(4) Uani d . 1 . .
    H H14 0.3263 0.4098 0.4736 0.038 Uiso calc R 1 . .
    C C15 1.0910(4) 0.25312(14) 0.65659(15) 0.0446(5) Uani d . 1 . .
    H H15A 1.0016 0.2063 0.6636 0.067 Uiso calc R 1 . .
    H H15B 1.1919 0.263 0.7112 0.067 Uiso calc R 1 . .
    H H15C 1.2005 0.25 0.6045 0.067 Uiso calc R 1 . .
    C C16 0.2468(3) 0.54661(9) 0.12345(9) 0.0173(3) Uani d . 1 . .
    H H16A 0.0832 0.5318 0.0967 0.021 Uiso calc R 1 . .
    H H16B 0.2925 0.5951 0.0978 0.021 Uiso calc R 1 . .
    C C17 0.2251(3) 0.55341(8) 0.22438(9) 0.0167(3) Uani d . 1 . .
    C C18 0.0275(3) 0.52223(9) 0.27015(10) 0.0207(3) Uani d . 1 . .
    H H18 -0.1031 0.4985 0.2368 0.025 Uiso calc R 1 . .
    C C19 0.0161(3) 0.52497(10) 0.36452(10) 0.0228(3) Uani d . 1 . .
    H H19 -0.12 0.5032 0.395 0.027 Uiso calc R 1 . .
    C C20 0.2065(3) 0.55998(9) 0.41261(10) 0.0206(3) Uani d . 1 . .
    C C21 0.4042(3) 0.59335(10) 0.36741(10) 0.0229(3) Uani d . 1 . .
    H H21 0.5321 0.6185 0.4006 0.027 Uiso calc R 1 . .
    C C22 0.4127(3) 0.58960(9) 0.27443(10) 0.0206(3) Uani d . 1 . .
    H H22 0.5479 0.6119 0.244 0.025 Uiso calc R 1 . .
    C C23 0.0028(4) 0.54396(14) 0.55311(11) 0.0376(5) Uani d . 1 . .
    H H23A -0.145 0.5696 0.5286 0.056 Uiso calc R 1 . .
    H H23B 0.0258 0.5565 0.6171 0.056 Uiso calc R 1 . .
    H H23C -0.0205 0.4905 0.5469 0.056 Uiso calc R 1 . .
    C C24 0.0170(3) 0.43201(9) -0.12203(9) 0.0156(3) Uani d . 1 . .
    H H24A -0.0304 0.3803 -0.1355 0.019 Uiso calc R 1 . .
    H H24B 0.1702 0.4437 -0.1556 0.019 Uiso calc R 1 . .
    C C25 -0.1908(3) 0.48286(8) -0.15179(8) 0.0149(3) Uani d . 1 . .
    C C26 -0.3255(3) 0.52635(9) -0.09302(9) 0.0157(3) Uani d . 1 . .
    H H26 -0.2869 0.5243 -0.0302 0.019 Uiso calc R 1 . .
    C C27 -0.5166(3) 0.57303(9) -0.12405(9) 0.0165(3) Uani d . 1 . .
    H H27 -0.608 0.6019 -0.0826 0.02 Uiso calc R 1 . .
    C C28 -0.5722(3) 0.57693(9) -0.21629(9) 0.0174(3) Uani d . 1 . .
    C C29 -0.4381(3) 0.53311(10) -0.27614(9) 0.0223(3) Uani d . 1 . .
    H H29 -0.4757 0.5352 -0.339 0.027 Uiso calc R 1 . .
    C C30 -0.2511(3) 0.48674(9) -0.24411(9) 0.0202(3) Uani d . 1 . .
    H H30 -0.1619 0.457 -0.2854 0.024 Uiso calc R 1 . .
    C C31 -0.9079(3) 0.66226(9) -0.19589(10) 0.0229(3) Uani d . 1 . .
    H H31A -0.9814 0.6293 -0.1512 0.034 Uiso calc R 1 . .
    H H31B -1.0416 0.6865 -0.231 0.034 Uiso calc R 1 . .
    H H31C -0.8057 0.6998 -0.1649 0.034 Uiso calc R 1 . .
    O O1 0.60536(18) 0.30368(6) 0.08006(7) 0.0172(2) Uani d . 1 . .
    O O2 0.3745(2) 0.30744(7) 0.24945(7) 0.0234(2) Uani d . 1 . .
    O O3 0.43372(19) 0.49265(6) 0.10078(7) 0.0165(2) Uani d . 1 . .
    O O4 0.06550(18) 0.44011(6) -0.02738(6) 0.0157(2) Uani d . 1 . .
    O O5 0.9144(3) 0.31154(10) 0.64279(9) 0.0426(4) Uani d . 1 . .
    O O6 0.2183(2) 0.56619(8) 0.50476(7) 0.0269(3) Uani d . 1 . .
    O O7 -0.7547(2) 0.62045(7) -0.25488(7) 0.0228(2) Uani d . 1 . .
    Cl Cl1 0.55865(6) 0.27721(2) -0.12181(2) 0.02147(8) Uani d . 1 . .
    Cl Cl2 0.16666(7) 0.17496(2) -0.07142(3) 0.02262(8) Uani d . 1 . .
loop_
    _atom_site_aniso_label
    _atom_site_aniso_U_11
    _atom_site_aniso_U_22
    _atom_site_aniso_U_33
    _atom_site_aniso_U_12
    _atom_site_aniso_U_13
    _atom_site_aniso_U_23
    C1 0.0144(6) 0.0158(7) 0.0173(6) 0.0011(5) -0.0020(5) -0.0001(5)
    C2 0.0148(6) 0.0141(7) 0.0136(5) -0.0005(5) 0.0001(4) 0.0008(5)
    C3 0.0134(6) 0.0132(6) 0.0138(5) 0.0018(5) -0.0003(4) 0.0003(5)
    C4 0.0131(6) 0.0128(6) 0.0170(5) -0.0003(5) -0.0001(4) 0.0000(5)
    C5 0.0153(6) 0.0140(7) 0.0192(6) 0.0003(5) -0.0019(5) 0.0014(5)
    C6 0.0135(6) 0.0146(7) 0.0198(6) -0.0024(5) -0.0001(5) -0.0021(5)
    C7 0.0213(7) 0.0225(8) 0.0170(6) -0.0019(6) -0.0056(5) 0.0017(6)
    C8 0.0262(7) 0.0330(9) 0.0175(6) -0.0021(7) -0.0026(5) 0.0029(6)
    C9 0.0256(7) 0.0240(8) 0.0177(6) -0.0037(6) -0.0018(5) 0.0032(6)
    C10 0.0315(8) 0.0255(9) 0.0186(6) -0.0003(7) -0.0004(6) -0.0021(6)
    C11 0.0296(8) 0.0246(8) 0.0244(7) 0.0027(7) -0.0017(6) 0.0036(6)
    C12 0.0313(8) 0.0304(9) 0.0238(7) -0.0019(7) -0.0094(6) 0.0003(7)
    C13 0.0479(11) 0.0282(10) 0.0332(9) 0.0030(9) -0.0153(8) -0.0117(8)
    C14 0.0377(9) 0.0235(9) 0.0329(8) 0.0042(7) -0.0107(7) -0.0032(7)
    C15 0.0461(11) 0.0433(12) 0.0434(10) 0.0023(10) -0.0240(9) 0.0071(9)
    C16 0.0207(6) 0.0159(7) 0.0154(6) 0.0036(6) -0.0008(5) -0.0011(5)
    C17 0.0185(6) 0.0156(7) 0.0160(6) 0.0042(6) -0.0008(5) -0.0022(5)
    C18 0.0200(6) 0.0222(8) 0.0198(6) -0.0007(6) 0.0000(5) -0.0044(6)
    C19 0.0225(7) 0.0252(8) 0.0210(6) -0.0023(6) 0.0051(5) -0.0024(6)
    C20 0.0226(7) 0.0228(8) 0.0164(6) 0.0038(6) 0.0000(5) -0.0013(6)
    C21 0.0209(7) 0.0283(9) 0.0193(6) -0.0014(6) -0.0033(5) -0.0036(6)
    C22 0.0193(7) 0.0232(8) 0.0194(6) -0.0020(6) 0.0014(5) -0.0017(6)
    C23 0.0373(9) 0.0563(14) 0.0193(7) -0.0073(10) 0.0069(7) -0.0003(8)
    C24 0.0193(6) 0.0150(7) 0.0124(5) 0.0003(5) -0.0012(4) -0.0006(5)
    C25 0.0164(6) 0.0144(6) 0.0140(5) -0.0032(5) -0.0007(5) 0.0012(5)
    C26 0.0186(6) 0.0159(7) 0.0125(5) -0.0029(5) -0.0008(5) 0.0014(5)
    C27 0.0185(6) 0.0151(7) 0.0160(6) -0.0022(5) 0.0016(5) -0.0004(5)
    C28 0.0171(6) 0.0177(7) 0.0173(6) -0.0008(5) -0.0005(5) 0.0028(5)
    C29 0.0247(7) 0.0285(9) 0.0134(5) 0.0037(7) -0.0020(5) -0.0002(6)
    C30 0.0238(7) 0.0234(8) 0.0134(6) 0.0036(6) -0.0005(5) -0.0025(6)
    C31 0.0211(7) 0.0199(8) 0.0277(7) 0.0014(6) -0.0016(6) -0.0004(6)
    O1 0.0137(4) 0.0163(5) 0.0215(4) 0.0012(4) -0.0024(3) -0.0021(4)
    O2 0.0285(5) 0.0264(6) 0.0151(4) -0.0079(5) -0.0027(4) 0.0027(4)
    O3 0.0182(5) 0.0140(5) 0.0176(4) -0.0005(4) 0.0023(4) -0.0028(4)
    O4 0.0185(5) 0.0161(5) 0.0123(4) 0.0046(4) -0.0021(3) 0.0003(4)
    O5 0.0490(8) 0.0447(9) 0.0331(6) 0.0073(7) -0.0226(6) -0.0062(6)
    O6 0.0290(6) 0.0368(7) 0.0149(5) -0.0019(5) 0.0007(4) -0.0011(5)
    O7 0.0223(5) 0.0268(6) 0.0192(5) 0.0066(5) -0.0027(4) 0.0030(4)
    Cl1 0.01893(15) 0.02378(18) 0.02188(15) -0.00135(14) 0.00472(12)
                                                                    -0.00492(14)
    Cl2 0.02241(16) 0.01435(16) 0.03092(17) -0.00321(14) -0.00394(13)
                                                                    -0.00353(14)
_geom_special_details
;
All e.s.d.'s (except the e.s.d. in the dihedral angle between two l.s. planes)
are estimated using the full covariance matrix. The cell e.s.d.'s are taken
into account individually in the estimation of e.s.d.'s in distances, angles
and torsion angles; correlations between e.s.d.'s in cell parameters are only
used when they are defined by crystal symmetry. An approximate (isotropic)
treatment of cell e.s.d.'s is used for estimating e.s.d.'s involving l.s.
planes.
;
loop_
    _geom_bond_atom_site_label_1
    _geom_bond_atom_site_label_2
    _geom_bond_site_symmetry_2
    _geom_bond_distance
    _geom_bond_publ_flag
    C1 O1 . 1.4469(18) ?
    C1 C7 . 1.5231(18) ?
    C1 C2 . 1.5433(19) ?
    C1 H1 . 1 ?
    C2 O3 . 1.4252(18) ?
    C2 C3 . 1.5267(18) ?
    C2 H2 . 1 ?
    C3 O4 . 1.4159(16) ?
    C3 C4 . 1.521(2) ?
    C3 H3 . 1 ?
    C4 C6 . 1.504(2) ?
    C4 C5 . 1.5189(19) ?
    C4 H4 . 1 ?
    C5 O1 . 1.3966(17) ?
    C5 C6 . 1.5039(19) ?
    C5 H5 . 1 ?
    C6 Cl1 . 1.7489(14) ?
    C6 Cl2 . 1.7570(15) ?
    C7 O2 . 1.4252(19) ?
    C7 H7A . 0.99 ?
    C7 H7B . 0.99 ?
    C8 O2 . 1.4312(18) ?
    C8 C9 . 1.511(2) ?
    C8 H8A . 0.99 ?
    C8 H8B . 0.99 ?
    C9 C10 . 1.389(2) ?
    C9 C14 . 1.394(2) ?
    C10 C11 . 1.400(2) ?
    C10 H10 . 0.95 ?
    C11 C12 . 1.389(2) ?
    C11 H11 . 0.95 ?
    C12 O5 . 1.3724(19) ?
    C12 C13 . 1.392(3) ?
    C13 C14 . 1.384(2) ?
    C13 H13 . 0.95 ?
    C14 H14 . 0.95 ?
    C15 O5 . 1.430(3) ?
    C15 H15A . 0.98 ?
    C15 H15B . 0.98 ?
    C15 H15C . 0.98 ?
    C16 O3 . 1.4425(17) ?
    C16 C17 . 1.5080(18) ?
    C16 H16A . 0.99 ?
    C16 H16B . 0.99 ?
    C17 C18 . 1.388(2) ?
    C17 C22 . 1.399(2) ?
    C18 C19 . 1.402(2) ?
    C18 H18 . 0.95 ?
    C19 C20 . 1.385(2) ?
    C19 H19 . 0.95 ?
    C20 O6 . 1.3707(17) ?
    C20 C21 . 1.400(2) ?
    C21 C22 . 1.382(2) ?
    C21 H21 . 0.95 ?
    C22 H22 . 0.95 ?
    C23 O6 . 1.427(2) ?
    C23 H23A . 0.98 ?
    C23 H23B . 0.98 ?
    C23 H23C . 0.98 ?
    C24 O4 . 1.4292(15) ?
    C24 C25 . 1.503(2) ?
    C24 H24A . 0.99 ?
    C24 H24B . 0.99 ?
    C25 C26 . 1.3869(19) ?
    C25 C30 . 1.4013(18) ?
    C26 C27 . 1.397(2) ?
    C26 H26 . 0.95 ?
    C27 C28 . 1.3951(18) ?
    C27 H27 . 0.95 ?
    C28 O7 . 1.3705(18) ?
    C28 C29 . 1.399(2) ?
    C29 C30 . 1.383(2) ?
    C29 H29 . 0.95 ?
    C30 H30 . 0.95 ?
    C31 O7 . 1.4277(18) ?
    C31 H31A . 0.98 ?
    C31 H31B . 0.98 ?
    C31 H31C . 0.98 ?
loop_
    _geom_angle_atom_site_label_1
    _geom_angle_atom_site_label_2
    _geom_angle_atom_site_label_3
    _geom_angle_site_symmetry_1
    _geom_angle_site_symmetry_3
    _geom_angle
    _geom_angle_publ_flag
    O1 C1 C7 . . 111.30(12) ?
    O1 C1 C2 . . 113.69(11) ?
    C7 C1 C2 . . 111.89(11) ?
    O1 C1 H1 . . 106.5 ?
    C7 C1 H1 . . 106.5 ?
    C2 C1 H1 . . 106.5 ?
    O3 C2 C3 . . 112.32(11) ?
    O3 C2 C1 . . 104.64(11) ?
    C3 C2 C1 . . 110.13(11) ?
    O3 C2 H2 . . 109.9 ?
    C3 C2 H2 . . 109.9 ?
    C1 C2 H2 . . 109.9 ?
    O4 C3 C4 . . 111.51(11) ?
    O4 C3 C2 . . 108.76(11) ?
    C4 C3 C2 . . 106.72(11) ?
    O4 C3 H3 . . 109.9 ?
    C4 C3 H3 . . 109.9 ?
    C2 C3 H3 . . 109.9 ?
    C6 C4 C5 . . 59.67(9) ?
    C6 C4 C3 . . 121.57(11) ?
    C5 C4 C3 . . 112.98(11) ?
    C6 C4 H4 . . 116.6 ?
    C5 C4 H4 . . 116.6 ?
    C3 C4 H4 . . 116.6 ?
    O1 C5 C6 . . 115.86(11) ?
    O1 C5 C4 . . 114.25(12) ?
    C6 C5 C4 . . 59.67(9) ?
    O1 C5 H5 . . 118 ?
    C6 C5 H5 . . 118 ?
    C4 C5 H5 . . 118 ?
    C5 C6 C4 . . 60.66(9) ?
    C5 C6 Cl1 . . 121.32(10) ?
    C4 C6 Cl1 . . 121.48(11) ?
    C5 C6 Cl2 . . 115.98(10) ?
    C4 C6 Cl2 . . 116.64(10) ?
    Cl1 C6 Cl2 . . 111.97(8) ?
    O2 C7 C1 . . 108.68(11) ?
    O2 C7 H7A . . 110 ?
    C1 C7 H7A . . 110 ?
    O2 C7 H7B . . 110 ?
    C1 C7 H7B . . 110 ?
    H7A C7 H7B . . 108.3 ?
    O2 C8 C9 . . 114.52(13) ?
    O2 C8 H8A . . 108.6 ?
    C9 C8 H8A . . 108.6 ?
    O2 C8 H8B . . 108.6 ?
    C9 C8 H8B . . 108.6 ?
    H8A C8 H8B . . 107.6 ?
    C10 C9 C14 . . 118.39(15) ?
    C10 C9 C8 . . 122.28(15) ?
    C14 C9 C8 . . 119.29(16) ?
    C9 C10 C11 . . 121.18(16) ?
    C9 C10 H10 . . 119.4 ?
    C11 C10 H10 . . 119.4 ?
    C12 C11 C10 . . 119.42(16) ?
    C12 C11 H11 . . 120.3 ?
    C10 C11 H11 . . 120.3 ?
    O5 C12 C11 . . 124.79(17) ?
    O5 C12 C13 . . 115.41(16) ?
    C11 C12 C13 . . 119.80(15) ?
    C14 C13 C12 . . 120.10(17) ?
    C14 C13 H13 . . 119.9 ?
    C12 C13 H13 . . 119.9 ?
    C13 C14 C9 . . 121.09(17) ?
    C13 C14 H14 . . 119.5 ?
    C9 C14 H14 . . 119.5 ?
    O5 C15 H15A . . 109.5 ?
    O5 C15 H15B . . 109.5 ?
    H15A C15 H15B . . 109.5 ?
    O5 C15 H15C . . 109.5 ?
    H15A C15 H15C . . 109.5 ?
    H15B C15 H15C . . 109.5 ?
    O3 C16 C17 . . 110.74(11) ?
    O3 C16 H16A . . 109.5 ?
    C17 C16 H16A . . 109.5 ?
    O3 C16 H16B . . 109.5 ?
    C17 C16 H16B . . 109.5 ?
    H16A C16 H16B . . 108.1 ?
    C18 C17 C22 . . 118.47(13) ?
    C18 C17 C16 . . 121.78(13) ?
    C22 C17 C16 . . 119.71(13) ?
    C17 C18 C19 . . 121.48(14) ?
    C17 C18 H18 . . 119.3 ?
    C19 C18 H18 . . 119.3 ?
    C20 C19 C18 . . 118.90(14) ?
    C20 C19 H19 . . 120.5 ?
    C18 C19 H19 . . 120.5 ?
    O6 C20 C19 . . 124.68(14) ?
    O6 C20 C21 . . 114.93(13) ?
    C19 C20 C21 . . 120.39(13) ?
    C22 C21 C20 . . 119.77(14) ?
    C22 C21 H21 . . 120.1 ?
    C20 C21 H21 . . 120.1 ?
    C21 C22 C17 . . 120.96(14) ?
    C21 C22 H22 . . 119.5 ?
    C17 C22 H22 . . 119.5 ?
    O6 C23 H23A . . 109.5 ?
    O6 C23 H23B . . 109.5 ?
    H23A C23 H23B . . 109.5 ?
    O6 C23 H23C . . 109.5 ?
    H23A C23 H23C . . 109.5 ?
    H23B C23 H23C . . 109.5 ?
    O4 C24 C25 . . 110.10(11) ?
    O4 C24 H24A . . 109.6 ?
    C25 C24 H24A . . 109.6 ?
    O4 C24 H24B . . 109.6 ?
    C25 C24 H24B . . 109.6 ?
    H24A C24 H24B . . 108.2 ?
    C26 C25 C30 . . 118.22(13) ?
    C26 C25 C24 . . 123.65(12) ?
    C30 C25 C24 . . 118.13(12) ?
    C25 C26 C27 . . 121.51(12) ?
    C25 C26 H26 . . 119.2 ?
    C27 C26 H26 . . 119.2 ?
    C28 C27 C26 . . 119.56(13) ?
    C28 C27 H27 . . 120.2 ?
    C26 C27 H27 . . 120.2 ?
    O7 C28 C27 . . 125.03(13) ?
    O7 C28 C29 . . 115.55(12) ?
    C27 C28 C29 . . 119.41(14) ?
    C30 C29 C28 . . 120.22(13) ?
    C30 C29 H29 . . 119.9 ?
    C28 C29 H29 . . 119.9 ?
    C29 C30 C25 . . 121.08(13) ?
    C29 C30 H30 . . 119.5 ?
    C25 C30 H30 . . 119.5 ?
    O7 C31 H31A . . 109.5 ?
    O7 C31 H31B . . 109.5 ?
    H31A C31 H31B . . 109.5 ?
    O7 C31 H31C . . 109.5 ?
    H31A C31 H31C . . 109.5 ?
    H31B C31 H31C . . 109.5 ?
    C5 O1 C1 . . 115.13(10) ?
    C7 O2 C8 . . 113.70(12) ?
    C2 O3 C16 . . 115.26(10) ?
    C3 O4 C24 . . 111.19(10) ?
    C12 O5 C15 . . 117.45(16) ?
    C20 O6 C23 . . 117.13(13) ?
    C28 O7 C31 . . 117.52(11) ?
loop_
    _geom_torsion_atom_site_label_1
    _geom_torsion_atom_site_label_2
    _geom_torsion_atom_site_label_3
    _geom_torsion_atom_site_label_4
    _geom_torsion_site_symmetry_1
    _geom_torsion_site_symmetry_2
    _geom_torsion_site_symmetry_3
    _geom_torsion_site_symmetry_4
    _geom_torsion
    _geom_torsion_publ_flag
    O1 C1 C2 O3 . . . . -140.75(11) ?
    C7 C1 C2 O3 . . . . 92.10(13) ?
    O1 C1 C2 C3 . . . . -19.84(16) ?
    C7 C1 C2 C3 . . . . -146.98(12) ?
    O3 C2 C3 O4 . . . . -61.95(14) ?
    C1 C2 C3 O4 . . . . -178.14(11) ?
    O3 C2 C3 C4 . . . . 177.64(10) ?
    C1 C2 C3 C4 . . . . 61.44(13) ?
    O4 C3 C4 C6 . . . . 125.64(12) ?
    C2 C3 C4 C6 . . . . -115.73(13) ?
    O4 C3 C4 C5 . . . . -166.90(10) ?
    C2 C3 C4 C5 . . . . -48.27(14) ?
    C6 C4 C5 O1 . . . . 106.90(13) ?
    C3 C4 C5 O1 . . . . -7.35(15) ?
    C3 C4 C5 C6 . . . . -114.25(12) ?
    O1 C5 C6 C4 . . . . -104.19(14) ?
    O1 C5 C6 Cl1 . . . . 6.86(18) ?
    C4 C5 C6 Cl1 . . . . 111.05(13) ?
    O1 C5 C6 Cl2 . . . . 148.46(10) ?
    C4 C5 C6 Cl2 . . . . -107.35(11) ?
    C3 C4 C6 C5 . . . . 99.86(14) ?
    C5 C4 C6 Cl1 . . . . -110.80(12) ?
    C3 C4 C6 Cl1 . . . . -10.94(18) ?
    C5 C4 C6 Cl2 . . . . 106.27(12) ?
    C3 C4 C6 Cl2 . . . . -153.86(10) ?
    O1 C1 C7 O2 . . . . -57.49(15) ?
    C2 C1 C7 O2 . . . . 70.93(16) ?
    O2 C8 C9 C10 . . . . -49.6(2) ?
    O2 C8 C9 C14 . . . . 132.47(17) ?
    C14 C9 C10 C11 . . . . -1.1(2) ?
    C8 C9 C10 C11 . . . . -179.03(15) ?
    C9 C10 C11 C12 . . . . 1.6(3) ?
    C10 C11 C12 O5 . . . . 179.50(17) ?
    C10 C11 C12 C13 . . . . -0.7(3) ?
    O5 C12 C13 C14 . . . . 179.22(19) ?
    C11 C12 C13 C14 . . . . -0.6(3) ?
    C12 C13 C14 C9 . . . . 1.1(3) ?
    C10 C9 C14 C13 . . . . -0.2(3) ?
    C8 C9 C14 C13 . . . . 177.76(18) ?
    O3 C16 C17 C18 . . . . -103.82(16) ?
    O3 C16 C17 C22 . . . . 73.73(18) ?
    C22 C17 C18 C19 . . . . -1.4(2) ?
    C16 C17 C18 C19 . . . . 176.15(15) ?
    C17 C18 C19 C20 . . . . 0.3(3) ?
    C18 C19 C20 O6 . . . . -179.70(15) ?
    C18 C19 C20 C21 . . . . 1.3(3) ?
    O6 C20 C21 C22 . . . . 179.18(15) ?
    C19 C20 C21 C22 . . . . -1.7(3) ?
    C20 C21 C22 C17 . . . . 0.6(3) ?
    C18 C17 C22 C21 . . . . 1.0(2) ?
    C16 C17 C22 C21 . . . . -176.63(15) ?
    O4 C24 C25 C26 . . . . -4.7(2) ?
    O4 C24 C25 C30 . . . . 175.07(13) ?
    C30 C25 C26 C27 . . . . 0.0(2) ?
    C24 C25 C26 C27 . . . . 179.74(14) ?
    C25 C26 C27 C28 . . . . -0.8(2) ?
    C26 C27 C28 O7 . . . . 179.99(14) ?
    C26 C27 C28 C29 . . . . 1.0(2) ?
    O7 C28 C29 C30 . . . . -179.52(15) ?
    C27 C28 C29 C30 . . . . -0.4(2) ?
    C28 C29 C30 C25 . . . . -0.4(3) ?
    C26 C25 C30 C29 . . . . 0.6(2) ?
    C24 C25 C30 C29 . . . . -179.18(15) ?
    C6 C5 O1 C1 . . . . 120.36(13) ?
    C4 C5 O1 C1 . . . . 53.75(15) ?
    C7 C1 O1 C5 . . . . 88.59(14) ?
    C2 C1 O1 C5 . . . . -38.87(15) ?
    C1 C7 O2 C8 . . . . -148.42(13) ?
    C9 C8 O2 C7 . . . . -57.37(19) ?
    C3 C2 O3 C16 . . . . 93.89(13) ?
    C1 C2 O3 C16 . . . . -146.66(10) ?
    C17 C16 O3 C2 . . . . 85.55(14) ?
    C4 C3 O4 C24 . . . . -74.90(13) ?
    C2 C3 O4 C24 . . . . 167.69(11) ?
    C25 C24 O4 C3 . . . . -177.44(11) ?
    C11 C12 O5 C15 . . . . -0.4(3) ?
    C13 C12 O5 C15 . . . . 179.80(19) ?
    C19 C20 O6 C23 . . . . -9.0(3) ?
    C21 C20 O6 C23 . . . . 170.06(17) ?
    C27 C28 O7 C31 . . . . -3.3(2) ?
    C29 C28 O7 C31 . . . . 175.76(14) ?
loop_
    _geom_hbond_atom_site_label_D
    _geom_hbond_atom_site_label_H
    _geom_hbond_atom_site_label_A
    _geom_hbond_site_symmetry_A
    _geom_hbond_distance_DH
    _geom_hbond_distance_HA
    _geom_hbond_distance_DA
    _geom_hbond_angle_DHA
    C4 H4 O1 1_455 1.00 2.38 3.3487(16) 164
    C23 H23B O7 1_656 0.98 2.50 3.399(2) 153
    C26 H26 O3 1_455 0.95 2.54 3.2301(16) 130
    C31 H31C O1 2 0.98 2.49 3.466(2) 172
    C15 H15A Cg1 2_646 0.98 2.95 3.927(3) 174
    C15 H15C Cg2 1_655 0.98 2.99 3.873(2) 151
    C24 H24B Cg3 1_655 0.99 2.90 3.7983(17) 152
