# Supplementary material for: 1,5-Anhydro-2-de­oxy-1,2-C-dichloro­methyl­ene-3,4,6-tri-O-(4-meth­oxy­benz­yl)-d-glycero-d-gulo-hexitol
Source: Acta Crystallogr Sect E Struct Rep Online. 2011 Jul 13;67(Pt 8):o2012–3. doi: 10.1107/S1600536811026870 (PMC3213466; doi:10.1107/S1600536811026870)
Supplement: Supplementary file 2 [file e-67-o2012-Isup2.hkl]

#
# h,k,l, Fc-squared, Fo-squared, sigma(Fo-squared) and status flag
#
data_I
_shelx_title ' mo_11cn_pm1_0m in P2(1)'
_shelx_refln_list_code          4
_shelx_F_calc_maximum      101.85
_exptl_crystal_F_000       620.00
_reflns_d_resolution_high  0.7489
 
loop_
 _symmetry_equiv_pos_as_xyz
 'x, y, z'
 '-x, y+1/2, -z'
 
_cell_length_a     5.3480
_cell_length_b    18.1110
_cell_length_c    14.8230
_cell_angle_alpha  90.000
_cell_angle_beta   91.162
_cell_angle_gamma  90.000
 
_shelx_F_squared_multiplier     1.000
 
loop_
 _refln_index_h
 _refln_index_k
 _refln_index_l
 _refln_F_squared_calc
 _refln_F_squared_meas
 _refln_F_squared_sigma
 _refln_observed_status
   3  -8   0      248.40      243.49     10.49 o
   3  -7   0      352.01      347.58     13.25 o
   2  -5   0      211.70      249.45      9.71 o
   3  -5   0      704.30      723.74     29.25 o
   2  -4   0      237.27      218.55      8.50 o
   3  -4   0       97.60       96.25      3.97 o
   4  -4   0      184.30      179.58      7.73 o
   5  -4   0      389.35      393.27     15.56 o
   1  -3   0     1927.08     1981.70     77.15 o
   2  -3   0      190.41      191.83      7.51 o
   3  -3   0     1192.68     1189.53     48.57 o
   4  -3   0      499.79      502.10     21.30 o
   5  -3   0       47.36       45.14      2.87 o
   6  -3   0       90.00       91.50      4.64 o
   1  -2   0     3834.39     3764.54    102.48 o
   2  -2   0      718.49      692.15     17.37 o
   3  -2   0      788.63      768.92     18.75 o
   4  -2   0     1187.98     1198.80     44.81 o
   5  -2   0        2.37        1.55      1.10 o
   6  -2   0      102.81      109.82      5.30 o
   1  -1   0     2466.87     2443.68     50.20 o
   2  -1   0      874.37      850.64     17.43 o
   3  -1   0      385.93      369.99     11.01 o
   4  -1   0      397.08      401.62      7.30 o
   5  -1   0     1407.18     1367.85     37.89 o
   6  -1   0      105.25      107.07      5.30 o
   7  -1   0      122.67      124.17      5.96 o
   1   0   0     4032.05     4164.78     74.99 o
   2   0   0      178.02      166.37      3.50 o
   3   0   0      174.21      169.81      3.24 o
   4   0   0       15.96       18.67      0.72 o
   5   0   0     1698.98     1729.07     47.73 o
   6   0   0      362.27      356.29     14.68 o
   7   0   0       74.18       79.69      4.30 o
   1   1   0     2485.61     2497.64     34.48 o
   2   1   0      877.36      862.45     14.03 o
   3   1   0      381.69      359.34      6.07 o
   4   1   0      388.22      383.39      7.28 o
   5   1   0     1383.64     1361.73     28.46 o
   6   1   0      110.61      106.99      3.78 o
   7   1   0      125.11      121.08      5.85 o
   0   2   0      726.61      787.76     24.50 o
   1   2   0     3830.63     3731.74     51.88 o
   2   2   0      736.27      719.37      9.93 o
   3   2   0      773.06      758.87     12.55 o
   4   2   0     1201.68     1132.68     20.68 o
   5   2   0        1.65        1.93      0.63 o
   6   2   0      100.45      109.15      3.74 o
   7   2   0       11.82        9.93      1.66 o
   1   3   0     1983.48     1997.79     27.65 o
   2   3   0      182.36      183.97      2.66 o
   3   3   0     1210.24     1257.09     17.40 o
   4   3   0      527.09      542.97     11.37 o
   5   3   0       53.34       46.90      1.52 o
   6   3   0       86.24       86.62      3.15 o
   7   3   0       65.53       67.80      2.76 o
   1   4   0     7126.38     7415.25    119.05 o
   2   4   0      235.67      212.42      3.39 o
   3   4   0       90.90       86.76      1.54 o
   4   4   0      185.69      181.29      4.76 o
   5   4   0      391.21      377.14      8.30 o
   6   4   0      400.95      399.00      8.70 o
   7   4   0        7.69        6.49      1.06 o
   1   5   0     5950.13     6072.08    106.97 o
   2   5   0      209.60      243.91      3.87 o
   3   5   0      722.24      747.50     10.44 o
   4   5   0     1772.41     1707.87     28.73 o
   5   5   0      101.53      101.18      2.57 o
   6   5   0       11.34        9.25      0.88 o
   0   6   0      196.12      168.66      5.41 o
   1   6   0     1632.40     1726.83     28.93 o
   2   6   0       65.18       52.03      0.92 o
   3   6   0      319.25      337.37      4.83 o
   4   6   0      170.49      169.89      3.05 o
   5   6   0        0.55       -0.68      0.54 o
   6   6   0      160.79      164.44      3.94 o
   1   7   0     2236.79     2407.37     40.31 o
   2   7   0      429.72      451.69      7.36 o
   3   7   0      341.58      327.72      5.24 o
   4   7   0      893.58      850.76     14.04 o
   5   7   0       44.83       43.83      1.25 o
   6   7   0      211.33      206.43      4.78 o
   0   8   0     4693.55     4868.15    152.10 o
   1   8   0     1730.68     1820.51     37.08 o
   2   8   0      144.93      127.86      1.93 o
   3   8   0      268.09      261.35      3.74 o
   4   8   0        1.23        1.06      0.30 o
   5   8   0       40.88       40.89      1.06 o
   6   8   0      125.03      129.80      3.21 o
   1   9   0      331.48      354.33      6.78 o
   2   9   0      290.68      300.62      5.14 o
   3   9   0      225.22      227.09      4.44 o
   4   9   0       16.59       12.03      0.47 o
   5   9   0      438.88      443.39      7.50 o
   6   9   0       50.70       48.95      1.57 o
   0  10   0     1129.00     1195.71     37.53 o
   1  10   0     2191.46     2261.99     42.59 o
   2  10   0       13.59       16.52      0.76 o
   3  10   0     1783.03     1858.39     26.59 o
   4  10   0      232.54      225.43      4.38 o
   5  10   0      143.68      141.00      2.92 o
   6  10   0       61.38       60.97      1.51 o
   1  11   0       76.60       75.61      2.81 o
   2  11   0     3036.38     3226.28     53.94 o
   3  11   0      971.50      967.60     17.34 o
   4  11   0      291.41      279.45      5.32 o
   5  11   0      239.88      255.38      5.68 o
   6  11   0      181.68      191.20      5.39 o
   0  12   0      186.44      199.89      6.62 o
   1  12   0       57.14       40.46      1.44 o
   2  12   0     1233.98     1243.36     20.93 o
   3  12   0      122.73      112.96      2.63 o
   4  12   0      302.54      312.49      5.91 o
   5  12   0       14.10       15.21      1.22 o
   6  12   0      120.15      130.22      3.98 o
   1  13   0      986.45     1017.69     19.28 o
   2  13   0       75.59       81.26      2.05 o
   3  13   0      326.92      330.65      6.94 o
   4  13   0      472.09      489.02     12.21 o
   5  13   0       96.19       86.35      1.98 o
   6  13   0       87.34       94.05      3.70 o
   0  14   0      314.96      290.18      9.38 o
   1  14   0      536.35      549.02     10.51 o
   2  14   0     1253.59     1245.57     24.90 o
   3  14   0       42.35       40.75      1.25 o
   4  14   0      176.91      186.55      5.09 o
   5  14   0        1.57        0.39      0.94 o
   1  15   0      244.97      224.78      4.46 o
   2  15   0       49.31       53.52      1.51 o
   3  15   0      397.89      408.01      8.49 o
   4  15   0      365.19      350.11      8.96 o
   5  15   0       15.26       15.79      1.32 o
   0  16   0     1145.59     1135.99     35.76 o
   1  16   0      131.69      134.04      3.51 o
   2  16   0      360.36      360.49      7.42 o
   3  16   0      190.28      199.16      4.38 o
   4  16   0       26.64       22.82      2.70 o
   5  16   0      136.68      152.83      4.55 o
   1  17   0       43.78       41.33      1.43 o
   2  17   0       93.58       93.50      2.21 o
   3  17   0      160.06      156.19      3.54 o
   4  17   0       26.78       27.58      1.56 o
   5  17   0      105.68      134.04      4.16 o
   0  18   0      315.27      326.60     10.71 o
   1  18   0      208.83      206.80      5.57 o
   2  18   0       85.99       83.39      2.33 o
   3  18   0      374.37      373.99      7.84 o
   4  18   0       74.57       73.99      2.92 o
   1  19   0      106.50      105.01      2.82 o
   2  19   0      132.89      138.22      3.10 o
   3  19   0       25.53       26.96      2.59 o
   4  19   0        9.17        7.40      1.10 o
   0  20   0      511.20      494.93     18.10 o
   1  20   0       22.36       23.07      1.07 o
   2  20   0      147.83      146.59      3.27 o
   3  20   0      100.15      104.93      3.20 o
   1  21   0      259.34      265.89      7.36 o
   2  21   0      187.17      193.02      4.18 o
   3  21   0      178.36      175.04      4.87 o
   0  22   0      676.92      674.18     24.72 o
   1  22   0      189.23      194.20      5.19 o
   2  22   0       19.23       22.81      0.96 o
   1  23   0       27.59       30.51      1.13 o
   2  23   0       88.45       86.63      2.27 o
   0  24   0       65.23       62.80      2.65 o
  -3  -8   1      267.59      272.85     11.48 o
  -3  -7   1      234.15      272.41     10.93 o
  -3  -6   1     1704.48     1733.13     68.21 o
  -3  -5   1      334.66      378.48     15.23 o
  -2  -5   1      806.91      900.01     34.44 o
   3  -5   1       15.50       21.08      1.55 o
  -4  -4   1      774.48      796.92     29.91 o
  -3  -4   1      394.98      381.90     15.34 o
  -2  -4   1      394.40      362.37     14.24 o
   3  -4   1       25.03       28.15      1.77 o
   4  -4   1       91.67       94.59      4.08 o
   5  -4   1      487.73      474.95     18.65 o
  -6  -3   1       19.39       20.09      2.21 o
  -4  -3   1     1098.20     1172.31     43.38 o
  -3  -3   1     1294.78     1380.56     34.24 o
  -2  -3   1      968.48     1036.71     21.44 o
  -1  -3   1     2673.58     2771.02     66.88 o
   2  -3   1      258.24      263.14     10.38 o
   3  -3   1     1039.41     1121.31     42.27 o
   4  -3   1      141.02      145.19      4.57 o
   5  -3   1       13.48       11.92      1.43 o
  -6  -2   1      107.33      100.88      5.30 o
  -5  -2   1      336.70      325.28     13.69 o
  -4  -2   1       90.56       99.03      2.78 o
  -3  -2   1      273.31      262.39      6.55 o
  -2  -2   1      491.35      456.85      9.39 o
  -1  -2   1     3403.21     3350.02     69.28 o
   0  -2   1      366.44      376.61      9.60 o
   1  -2   1     1850.72     1870.77     73.51 o
   2  -2   1      481.67      490.46     12.82 o
   3  -2   1      861.45      899.06     31.57 o
   4  -2   1       94.16       94.26      3.16 o
   5  -2   1      236.99      240.07      9.71 o
   6  -2   1      248.82      237.09     10.38 o
  -7  -1   1       68.29       70.75      4.08 o
  -6  -1   1      395.23      410.60     16.45 o
  -5  -1   1      360.47      352.56      7.68 o
  -4  -1   1      596.95      600.45     14.18 o
  -3  -1   1     1536.83     1541.32     30.83 o
  -2  -1   1     1439.03     1405.60     28.02 o
  -1  -1   1    10300.60    10136.65    183.14 o
   1  -1   1     1004.15      975.10     33.28 o
   2  -1   1      433.74      419.23     25.50 o
   3  -1   1      307.27      336.31      7.34 o
   4  -1   1       76.72       67.22      2.24 o
   5  -1   1      740.02      698.15     29.47 o
   6  -1   1      141.40      147.90      6.62 o
   7  -1   1        5.01        3.75      1.43 o
  -7   0   1       33.76       38.08      2.76 o
  -6   0   1      111.21      117.33      5.63 o
  -5   0   1      164.14      156.36      3.70 o
  -4   0   1      608.47      583.75     10.71 o
  -3   0   1        0.26        1.40      0.32 o
  -2   0   1     1144.80     1088.21     22.01 o
  -1   0   1      222.51      215.05      4.68 o
   1   0   1     6828.74     6926.37    194.89 o
   2   0   1     1135.16     1107.23     23.87 o
   3   0   1       62.80       49.24      1.48 o
   4   0   1       56.50       55.80      2.03 o
   5   0   1      167.02      160.91      5.03 o
   6   0   1       25.22       25.50      2.32 o
   7   0   1       12.65       12.58      1.77 o
  -7   1   1       65.67       65.34      3.86 o
  -6   1   1      397.62      393.69     11.59 o
  -5   1   1      365.58      352.43      7.70 o
  -4   1   1      590.43      581.00     10.80 o
  -3   1   1     1531.79     1509.66     24.83 o
  -2   1   1     1438.58     1369.90     24.84 o
  -1   1   1    10372.73    10451.29    285.75 o
   0   1   1      250.12      243.66      3.58 o
   1   1   1      988.16      946.81     15.30 o
   2   1   1      444.30      427.89      7.00 o
   3   1   1      307.18      318.69      5.45 o
   4   1   1       77.12       65.75      1.51 o
   5   1   1      718.72      707.41     19.71 o
   6   1   1      137.41      143.97      4.76 o
   7   1   1        5.48        3.31      1.32 o
  -7   2   1       30.64       37.31      2.76 o
  -6   2   1      110.33      112.22      2.87 o
  -5   2   1      348.06      336.37      7.31 o
  -4   2   1       85.94       95.03      1.87 o
  -3   2   1      265.20      255.77      4.39 o
  -2   2   1      484.16      446.73      6.33 o
  -1   2   1     3378.19     3372.29     46.69 o
   0   2   1      394.78      404.86      8.12 o
   1   2   1     1907.41     1898.16     26.33 o
   2   2   1      464.25      472.78      8.81 o
   3   2   1      833.81      840.56     14.05 o
   4   2   1      102.73       99.00      2.18 o
   5   2   1      235.80      222.76      6.75 o
   6   2   1      255.66      246.24      7.38 o
   7   2   1       37.92       34.88      2.65 o
  -7   3   1       36.07       34.00      2.65 o
  -6   3   1       19.80       20.10      1.30 o
  -5   3   1      627.75      612.09     12.99 o
  -4   3   1     1113.41     1092.24     18.17 o
  -3   3   1     1314.64     1410.37     19.56 o
  -2   3   1      998.92     1041.20     14.47 o
  -1   3   1     2586.14     2752.23     34.87 o
   0   3   1      656.27      613.09     13.58 o
   1   3   1     3253.51     3210.97     44.59 o
   2   3   1      240.74      259.59      3.70 o
   3   3   1     1048.76     1076.57     16.34 o
   4   3   1      147.62      152.74      3.04 o
   5   3   1       11.34       10.33      0.78 o
   6   3   1      212.03      207.34      6.36 o
   7   3   1       30.82       32.57      1.90 o
  -7   4   1       30.88       33.24      1.85 o
  -6   4   1       75.17       76.86      2.82 o
  -5   4   1      438.62      425.43      9.16 o
  -4   4   1      771.52      747.17     12.49 o
  -3   4   1      399.02      384.52      5.48 o
  -2   4   1      399.82      361.39      5.10 o
  -1   4   1      376.09      340.44      5.58 o
   0   4   1     6222.72     6282.52    138.61 o
   2   4   1      460.45      459.46      6.46 o
   3   4   1       27.62       30.57      0.63 o
   4   4   1       81.88       77.74      1.61 o
   5   4   1      487.87      457.03      9.89 o
   6   4   1       41.45       39.58      1.93 o
   7   4   1        6.49        4.95      1.01 o
  -6   5   1        2.56        1.37      0.66 o
  -5   5   1       59.46       58.37      1.73 o
  -4   5   1      784.30      780.57     12.91 o
  -3   5   1      343.15      384.55      5.77 o
  -2   5   1      820.64      882.42     12.32 o
  -1   5   1     2685.87     2762.32     44.44 o
   0   5   1     3661.72     3807.53     84.10 o
   1   5   1       31.80       36.07      1.29 o
   2   5   1      354.06      400.94      6.27 o
   3   5   1       17.36       21.70      0.60 o
   4   5   1       24.63       21.33      0.74 o
   5   5   1       48.35       43.31      1.44 o
   6   5   1      588.04      592.11     16.78 o
  -6   6   1      117.90      118.16      3.02 o
  -5   6   1      709.89      697.66     14.73 o
  -4   6   1      272.54      266.03      4.61 o
  -3   6   1     1711.33     1760.36     24.40 o
  -2   6   1     1126.80     1133.44     16.92 o
  -1   6   1      558.25      585.51      9.47 o
   0   6   1     1618.13     1679.67     37.07 o
   1   6   1       68.39       59.25      1.10 o
   2   6   1     3025.12     3143.12     43.62 o
   3   6   1     1007.10     1001.56     14.00 o
   4   6   1      541.64      544.50      9.11 o
   5   6   1      238.17      221.52      4.59 o
   6   6   1       55.35       49.12      2.10 o
  -6   7   1       58.16       55.66      1.97 o
  -5   7   1       48.30       44.93      1.27 o
  -4   7   1      489.73      477.04      8.00 o
  -3   7   1      237.24      269.62      3.89 o
  -2   7   1     3626.91     3792.99     61.04 o
  -1   7   1     2021.88     2024.80     50.77 o
   0   7   1      111.63      117.43      2.73 o
   1   7   1     1368.87     1510.28     25.25 o
   2   7   1     4909.00     5209.19     83.86 o
   3   7   1      210.40      224.67      3.62 o
   4   7   1      646.76      634.09     10.53 o
   5   7   1      120.44      116.06      2.51 o
   6   7   1       95.55       97.68      4.30 o
  -6   8   1      126.99      116.80      2.96 o
  -5   8   1      272.02      251.56      5.09 o
  -4   8   1      230.42      222.25      3.86 o
  -3   8   1      276.50      286.96      5.94 o
  -2   8   1      770.94      710.57     11.54 o
  -1   8   1     1710.42     1853.59     42.53 o
   0   8   1     2198.91     2329.36     51.39 o
   1   8   1      766.20      763.36     12.80 o
   2   8   1      264.48      263.97      4.38 o
   3   8   1      126.49      112.51      1.72 o
   4   8   1      222.28      220.23      4.32 o
   5   8   1       73.04       77.88      1.77 o
   6   8   1       30.92       30.56      1.25 o
  -6   9   1       18.09       17.14      0.97 o
  -5   9   1      106.27      101.13      2.00 o
  -4   9   1      154.22      157.50      2.58 o
  -3   9   1     1101.44     1008.84     16.37 o
  -2   9   1     2047.73     2164.72     34.79 o
  -1   9   1      113.63      138.12      2.74 o
   0   9   1      297.14      314.49      7.10 o
   1   9   1      631.58      613.00     10.32 o
   2   9   1     2105.40     2204.10     37.00 o
   3   9   1       18.48       14.91      0.60 o
   4   9   1      310.46      304.29      4.77 o
   5   9   1      341.97      352.02      6.95 o
   6   9   1       56.69       55.26      2.44 o
  -6  10   1        6.51        4.38      0.79 o
  -5  10   1      256.48      235.53      5.29 o
  -4  10   1       70.15       74.12      1.71 o
  -3  10   1      931.34      952.86     15.48 o
  -2  10   1      220.86      234.57      4.86 o
  -1  10   1      183.18      188.34      4.25 o
   0  10   1      798.22      839.96     18.65 o
   1  10   1      636.27      663.10     11.16 o
   2  10   1      292.52      295.60      5.10 o
   3  10   1      770.37      742.80     12.12 o
   4  10   1       39.99       38.46      1.10 o
   5  10   1       75.66       74.07      1.61 o
   6  10   1        0.77        0.61      0.43 o
  -6  11   1      129.10      127.38      3.89 o
  -5  11   1       92.60       97.03      2.56 o
  -4  11   1      225.24      215.87      4.19 o
  -3  11   1       52.14       47.61      1.02 o
  -2  11   1      509.27      511.86     10.37 o
  -1  11   1      467.66      443.03      8.48 o
   0  11   1      635.94      623.67     13.93 o
   1  11   1     1218.07     1228.42     20.60 o
   2  11   1      114.14      115.12      2.09 o
   3  11   1       36.20       39.64      0.97 o
   4  11   1      197.40      193.44      3.79 o
   5  11   1      290.42      295.33      9.70 o
   6  11   1      103.26      106.73      5.74 o
  -6  12   1      264.82      272.61      8.39 o
  -5  12   1        3.89        5.70      0.70 o
  -4  12   1        3.10        5.07      0.46 o
  -3  12   1      273.72      262.93      5.56 o
  -2  12   1      266.84      261.80      5.46 o
  -1  12   1       98.59      103.38      2.38 o
   0  12   1      694.48      642.66     14.36 o
   1  12   1      846.92      870.44     14.62 o
   2  12   1      371.88      390.60      6.70 o
   3  12   1      402.30      385.97      8.01 o
   4  12   1       45.96       49.91      1.23 o
   5  12   1        9.35        6.93      0.58 o
   6  12   1      160.45      164.37      6.51 o
  -6  13   1        1.81        1.59      1.21 o
  -5  13   1       38.69       34.09      1.09 o
  -4  13   1      343.40      344.35      7.35 o
  -3  13   1      154.49      145.54      3.28 o
  -2  13   1      163.38      155.01      3.35 o
  -1  13   1      970.07      927.33     17.56 o
   0  13   1      245.33      250.25      5.78 o
   1  13   1      198.08      194.93      3.39 o
   2  13   1      657.78      693.52     11.76 o
   3  13   1      326.17      323.05      6.76 o
   4  13   1      122.90      119.43      3.50 o
   5  13   1      185.83      196.08      3.89 o
  -5  14   1       43.60       49.60      1.52 o
  -4  14   1       83.57       88.53      2.84 o
  -3  14   1       40.23       37.19      1.22 o
  -2  14   1     1294.01     1216.53     24.35 o
  -1  14   1      212.79      213.55      7.95 o
   0  14   1       25.83       28.74      1.05 o
   1  14   1      768.08      758.99     12.78 o
   2  14   1      558.84      502.68     10.24 o
   3  14   1      115.35      122.14      2.84 o
   4  14   1      282.97      278.33      7.26 o
   5  14   1       37.00       43.23      2.10 o
  -5  15   1       63.00       68.92      2.53 o
  -4  15   1      269.88      266.47      6.99 o
  -3  15   1      115.77      107.95      2.57 o
  -2  15   1      123.71      127.08      2.82 o
  -1  15   1      765.68      757.41     16.68 o
   0  15   1       24.05       24.06      0.97 o
   1  15   1      213.96      199.24      3.49 o
   2  15   1      563.50      538.05     10.92 o
   3  15   1       51.99       60.46      1.97 o
   4  15   1       92.99       88.89      2.84 o
   5  15   1       24.87       26.57      1.60 o
  -5  16   1       78.35       77.96      2.81 o
  -4  16   1       22.12       20.37      2.98 o
  -3  16   1      290.38      296.15      6.82 o
  -2  16   1      372.79      387.90      7.95 o
  -1  16   1      170.30      179.06      4.60 o
   0  16   1      150.50      156.74      3.82 o
   1  16   1      315.04      307.88      5.86 o
   2  16   1       19.83       25.45      1.03 o
   3  16   1      236.88      230.64      4.99 o
   4  16   1      145.83      149.98      4.27 o
   5  16   1       85.61       91.11      3.12 o
  -5  17   1       34.20       37.47      1.95 o
  -4  17   1      163.22      158.61      4.55 o
  -3  17   1      286.46      294.09      6.26 o
  -2  17   1       36.37       34.85      1.13 o
  -1  17   1     1338.02     1326.75     31.68 o
   0  17   1      173.75      167.62      4.10 o
   1  17   1      380.05      359.54      7.34 o
   2  17   1      415.99      424.70      8.71 o
   3  17   1       30.75       26.75      1.10 o
   4  17   1       94.12      106.54      3.31 o
   5  17   1       65.15       63.73      2.54 o
  -4  18   1       94.37      101.97      3.31 o
  -3  18   1       74.97       65.71      1.80 o
  -2  18   1       20.20       20.38      0.84 o
  -1  18   1      352.15      370.26      9.13 o
   0  18   1      385.57      401.69      9.21 o
   1  18   1      197.92      189.70      4.01 o
   2  18   1      220.21      226.23      4.83 o
   3  18   1      189.43      203.01      7.12 o
   4  18   1      343.05      366.12      9.40 o
  -4  19   1       19.50       20.63      1.48 o
  -3  19   1       41.90       39.35      1.33 o
  -2  19   1      334.46      333.37      6.94 o
  -1  19   1       54.29       56.97      2.10 o
   0  19   1      123.82      129.49      3.43 o
   1  19   1       36.90       32.39      0.94 o
   2  19   1       81.44       85.42      2.08 o
   3  19   1        8.19        9.61      1.01 o
   4  19   1       24.06       24.17      1.60 o
  -3  20   1       19.48       18.13      1.43 o
  -2  20   1       29.89       31.75      1.24 o
  -1  20   1       47.12       48.46      1.67 o
   0  20   1      339.51      332.01     12.36 o
   1  20   1       16.09       16.67      0.70 o
   2  20   1       51.12       54.23      1.48 o
   3  20   1      351.95      343.27      8.74 o
  -3  21   1       50.73       48.11      1.99 o
  -2  21   1      210.49      223.24      4.81 o
  -1  21   1      813.63      869.50     32.78 o
   0  21   1      321.09      326.16     12.14 o
   1  21   1        3.78        3.31      0.47 o
   2  21   1       16.95       18.11      1.25 o
   3  21   1       44.54       37.10      3.09 o
  -2  22   1      187.20      188.78      4.16 o
  -1  22   1       52.82       64.46      2.87 o
   0  22   1      218.55      226.93      8.61 o
   1  22   1       87.31       85.54      2.98 o
   2  22   1       15.97       14.41      1.03 o
  -2  23   1       16.97       20.98      0.92 o
  -1  23   1      115.20      119.43      4.86 o
   0  23   1      199.09      198.68      7.62 o
   1  23   1       36.83       34.11      1.25 o
   2  23   1      171.53      176.28      6.40 o
   0  24   1       19.33       20.75      1.32 o
  -3  -8   2     1343.82     1390.52     53.75 o
  -3  -7   2      941.72      960.38     36.76 o
  -3  -6   2     1226.10     1301.67     50.33 o
  -2  -6   2      164.47      188.74      7.95 o
   3  -6   2      397.18      431.46     16.78 o
  -3  -5   2      272.80      254.09     10.71 o
  -2  -5   2       60.77       63.14      2.65 o
   3  -5   2       96.68      115.56      5.08 o
   4  -5   2      527.72      550.34     20.64 o
  -4  -4   2     1106.76     1120.24     34.44 o
  -3  -4   2     1670.26     1755.70     37.94 o
  -2  -4   2      957.36      994.97     35.60 o
  -1  -4   2     1356.65     1317.56     49.45 o
   2  -4   2     1986.07     2180.15     82.67 o
   3  -4   2      637.87      620.43     24.17 o
   4  -4   2      616.17      617.05     16.74 o
   5  -4   2      123.07      125.39      5.74 o
  -6  -3   2      244.41      245.48     10.60 o
  -4  -3   2      357.65      326.57      8.49 o
  -3  -3   2      373.17      388.42     12.31 o
  -2  -3   2      885.97      947.28     19.75 o
   1  -3   2     1867.77     1815.25     70.75 o
   2  -3   2      716.56      729.04     28.81 o
   3  -3   2        2.12        3.74      0.55 o
   4  -3   2       53.46       47.52      1.87 o
   5  -3   2      523.28      534.66     21.19 o
  -7  -2   2       51.04       53.97      3.53 o
  -6  -2   2      203.05      207.07      9.27 o
  -5  -2   2      828.44      820.87     25.94 o
  -4  -2   2       65.69       56.40      1.85 o
  -3  -2   2      276.44      267.50      6.84 o
  -2  -2   2     1280.43     1316.24     26.40 o
  -1  -2   2     4362.28     4575.85     93.25 o
   1  -2   2      502.79      515.94     11.54 o
   2  -2   2        6.99        5.11      0.34 o
   3  -2   2     1220.09     1184.89     26.66 o
   4  -2   2      378.94      398.28     17.49 o
   5  -2   2      126.56      135.16      4.13 o
   6  -2   2      197.12      187.53      8.06 o
  -7  -1   2      246.54      264.90     11.48 o
  -6  -1   2        8.60        4.97      1.43 o
  -5  -1   2       53.56       53.15      2.67 o
  -4  -1   2       90.74       87.53      2.52 o
  -3  -1   2      178.62      178.00      3.86 o
  -2  -1   2      449.81      460.61      8.59 o
  -1  -1   2      738.11      730.10     16.36 o
   0  -1   2      193.74      192.50      4.48 o
   1  -1   2     1460.19     1436.42     42.75 o
   2  -1   2      396.77      398.53     12.45 o
   3  -1   2      559.80      557.11     20.13 o
   4  -1   2      305.71      304.43      7.00 o
   5  -1   2       97.61       97.42      3.20 o
   6  -1   2      186.32      190.51      8.17 o
   7  -1   2       20.03       23.18      2.32 o
  -7   0   2       15.99       23.73      2.32 o
  -6   0   2       39.81       34.85      4.97 o
  -5   0   2       83.24       83.19      2.19 o
  -4   0   2       23.13       17.39      0.90 o
  -3   0   2      231.64      256.55      5.43 o
  -2   0   2     2383.72     2429.82     43.45 o
  -1   0   2      212.51      199.66      3.77 o
   0   0   2     1751.48     1843.05     28.33 o
   1   0   2      922.44      942.96     20.64 o
   2   0   2       82.72       71.41      2.19 o
   3   0   2       42.67       67.55      1.76 o
   4   0   2       66.68       73.51      1.97 o
   5   0   2        8.01        5.64      0.90 o
   6   0   2      346.93      343.38     14.24 o
   7   0   2       23.67       21.19      2.32 o
  -7   1   2      248.63      265.68     11.37 o
  -6   1   2        9.13        8.64      1.43 o
  -5   1   2       54.11       53.45      1.92 o
  -4   1   2       83.97       82.54      1.83 o
  -3   1   2      176.31      178.55      3.42 o
  -2   1   2      469.91      491.24      8.60 o
  -1   1   2      742.77      744.64     10.96 o
   0   1   2      221.75      224.97      2.87 o
   1   1   2     1448.06     1389.88     26.93 o
   2   1   2      403.92      401.37      7.70 o
   3   1   2      560.57      568.17     14.35 o
   4   1   2      308.32      309.93      9.13 o
   5   1   2       90.55       85.72      3.12 o
   6   1   2      190.47      181.66      5.77 o
   7   1   2       18.41       18.65      2.10 o
  -7   2   2       51.66       50.44      3.31 o
  -6   2   2      206.78      215.45      4.97 o
  -5   2   2      825.77      814.12     17.22 o
  -4   2   2       67.75       57.36      1.34 o
  -3   2   2      274.03      273.87      4.62 o
  -2   2   2     1269.28     1261.78     20.65 o
  -1   2   2     4390.52     4505.12     67.32 o
   0   2   2     5170.63     5180.23    104.62 o
   1   2   2      506.84      526.77      8.90 o
   2   2   2        9.12        7.83      0.35 o
   3   2   2     1221.67     1228.25     20.64 o
   4   2   2      378.96      383.01      8.83 o
   5   2   2      116.39      116.31      4.02 o
   6   2   2      187.16      179.35      5.70 o
   7   2   2       51.66       50.55      3.20 o
  -7   3   2      212.21      215.23      9.38 o
  -6   3   2      247.99      246.08      5.60 o
  -5   3   2      168.09      157.82      3.73 o
  -4   3   2      363.90      339.09      5.72 o
  -3   3   2      381.56      397.04      6.02 o
  -2   3   2      888.05      961.85     13.33 o
   0   3   2     2784.09     2925.96     47.05 o
   1   3   2     1848.78     1828.08     25.39 o
   2   3   2      720.96      739.72     10.31 o
   3   3   2        1.16        2.58      0.33 o
   4   3   2       53.32       47.88      1.89 o
   5   3   2      531.10      522.89     14.91 o
   6   3   2      127.44      122.30      4.06 o
   7   3   2        3.07        1.81      0.93 o
  -7   4   2        3.55        3.74      0.81 o
  -6   4   2       99.44      101.73      2.72 o
  -5   4   2      198.16      190.40      4.36 o
  -4   4   2     1072.50     1077.49     22.75 o
  -3   4   2     1616.97     1679.58     25.89 o
  -2   4   2      970.81     1021.13     14.14 o
  -1   4   2     1337.00     1271.08     20.54 o
   0   4   2      787.47      837.55     18.27 o
   1   4   2     4994.36     5147.54     76.55 o
   2   4   2     1966.44     2123.64     29.58 o
   3   4   2      636.81      612.05      8.64 o
   4   4   2      595.59      586.85     11.78 o
   5   4   2      118.54      122.40      3.90 o
   6   4   2       39.12       36.59      1.79 o
  -6   5   2       75.94       73.74      2.15 o
  -5   5   2        0.41       -0.23      0.52 o
  -4   5   2      591.40      594.62      9.91 o
  -3   5   2      273.04      267.43      4.25 o
  -2   5   2       56.59       56.16      1.01 o
  -1   5   2     1134.45     1080.49     15.90 o
   0   5   2      430.08      453.53     10.11 o
   1   5   2       86.96       91.65      1.33 o
   2   5   2     1368.64     1378.98     19.18 o
   3   5   2       99.03      118.10      1.80 o
   4   5   2      525.58      511.09      9.80 o
   5   5   2      196.03      189.37      5.70 o
   6   5   2      272.35      270.09      8.00 o
  -6   6   2       95.79       98.22      2.70 o
  -5   6   2      149.01      146.32      3.52 o
  -4   6   2      842.64      820.65     13.58 o
  -3   6   2     1213.86     1292.64     18.03 o
  -2   6   2      173.44      200.49      3.86 o
  -1   6   2     1406.85     1387.02     20.41 o
   0   6   2     1144.10     1122.91     24.82 o
   1   6   2      396.76      389.49      6.59 o
   2   6   2     1779.74     1834.15     25.45 o
   3   6   2      401.94      418.34      5.97 o
   4   6   2      642.70      629.23     10.48 o
   5   6   2       16.40       13.24      0.78 o
   6   6   2       31.39       33.30      1.67 o
  -6   7   2       27.30       28.29      1.23 o
  -5   7   2        4.15        4.82      0.59 o
  -4   7   2      422.36      403.33      6.81 o
  -3   7   2      938.05      936.07     13.13 o
  -2   7   2     4338.27     4515.05     72.68 o
  -1   7   2     1368.32     1486.97     27.84 o
   0   7   2     1320.73     1378.57     30.44 o
   1   7   2     1805.95     1883.86     31.57 o
   2   7   2     3200.17     3425.70     47.46 o
   3   7   2      371.99      375.44      5.35 o
   4   7   2      102.62      114.57      2.16 o
   5   7   2      215.99      206.51      4.08 o
   6   7   2      136.15      136.77      4.33 o
  -6   8   2       54.84       55.85      2.68 o
  -5   8   2      263.65      270.64      5.72 o
  -4   8   2      626.45      617.73     10.25 o
  -3   8   2     1338.48     1375.77     22.32 o
  -2   8   2     2972.87     3065.11     49.30 o
  -1   8   2       14.39       17.11      0.99 o
   0   8   2      931.35      953.14     21.11 o
   1   8   2     6561.56     6937.13    116.01 o
   2   8   2      317.50      294.88      4.85 o
   3   8   2      164.13      152.23      2.27 o
   4   8   2       33.32       36.66      1.06 o
   5   8   2       87.06       92.77      2.12 o
   6   8   2       57.85       59.96      2.26 o
  -6   9   2        3.15        2.19      0.61 o
  -5   9   2        9.21        7.23      0.60 o
  -4   9   2       49.06       51.54      1.34 o
  -3   9   2      266.11      269.69      4.56 o
  -2   9   2      392.32      451.93      7.38 o
  -1   9   2       74.30       90.37      2.42 o
   0   9   2      443.62      407.85      9.17 o
   1   9   2      631.02      631.58     10.66 o
   2   9   2       45.19       39.79      0.89 o
   3   9   2      139.55      132.91      2.16 o
   4   9   2      153.75      143.96      2.40 o
   5   9   2      136.16      149.30      2.80 o
   6   9   2      106.03      110.34      3.55 o
  -6  10   2       28.24       31.52      2.92 o
  -5  10   2      634.13      639.88     14.60 o
  -4  10   2        0.37       -0.63      0.39 o
  -3  10   2      114.09      106.44      1.98 o
  -2  10   2      325.57      312.24      6.42 o
  -1  10   2      212.10      201.44      5.01 o
   0  10   2      642.28      626.36     13.97 o
   1  10   2       61.42       66.82      1.28 o
   2  10   2        8.22        9.71      0.62 o
   3  10   2      319.68      315.81      5.27 o
   4  10   2       31.17       31.06      0.79 o
   5  10   2      201.79      224.25      5.21 o
   6  10   2       33.49       33.15      1.39 o
  -6  11   2       43.72       46.85      3.59 o
  -5  11   2        9.82        8.69      0.83 o
  -4  11   2      173.97      177.48      4.62 o
  -3  11   2     1545.20     1550.21     25.05 o
  -2  11   2       63.08       58.34      1.75 o
  -1  11   2       75.13       71.56      1.99 o
   0  11   2      638.74      663.09     14.79 o
   1  11   2      235.01      237.74      4.12 o
   2  11   2      141.30      156.90      2.84 o
   3  11   2      888.30      936.09     15.88 o
   4  11   2        9.95        8.08      0.49 o
   5  11   2      245.98      251.66      6.11 o
   6  11   2       65.01       60.49      3.20 o
  -6  12   2      127.98      131.71      4.01 o
  -5  12   2       14.35       13.35      0.96 o
  -4  12   2      198.08      189.31      3.74 o
  -3  12   2      152.48      142.69      3.24 o
  -2  12   2     1044.28     1009.73     20.23 o
  -1  12   2       76.70       67.81      1.91 o
   0  12   2      143.73      152.48      3.63 o
   1  12   2       53.25       56.57      1.11 o
   2  12   2      343.32      342.56      5.92 o
   3  12   2      172.02      145.86      3.30 o
   4  12   2       99.93       95.92      2.04 o
   5  12   2      190.15      194.49      4.14 o
   6  12   2       73.92       62.69      3.20 o
  -5  13   2       18.02       15.74      0.79 o
  -4  13   2      165.51      162.93      3.23 o
  -3  13   2      543.59      535.33     10.96 o
  -2  13   2      264.81      245.47      5.15 o
  -1  13   2      338.73      322.20      7.92 o
   0  13   2      704.87      736.24     16.43 o
   1  13   2      480.75      485.95      8.26 o
   2  13   2      685.01      678.79     11.54 o
   3  13   2      174.95      180.03      4.50 o
   4  13   2        1.40        0.28      0.77 o
   5  13   2      247.21      278.99      6.39 o
  -5  14   2      156.08      159.40      3.25 o
  -4  14   2      705.31      669.45     16.50 o
  -3  14   2     1163.29     1135.92     22.89 o
  -2  14   2       76.75       67.67      1.95 o
  -1  14   2      600.60      597.94     14.41 o
   0  14   2      105.87      108.04      2.69 o
   1  14   2     1131.17     1137.49     19.11 o
   2  14   2      686.07      671.76     11.42 o
   3  14   2      166.16      154.66      3.50 o
   4  14   2      270.60      283.75      7.37 o
   5  14   2      107.29      116.33      5.85 o
  -5  15   2       20.57       18.81      1.43 o
  -4  15   2       15.83       13.85      1.99 o
  -3  15   2       38.53       38.68      1.29 o
  -2  15   2      156.80      160.36      3.50 o
  -1  15   2      517.17      512.71     12.45 o
   0  15   2      263.38      287.35      6.67 o
   1  15   2      202.53      197.08      3.54 o
   2  15   2      968.70      970.40     19.52 o
   3  15   2      270.63      255.92      5.48 o
   4  15   2      109.13      105.14      3.64 o
   5  15   2       20.56       21.20      1.56 o
  -5  16   2       87.40       89.53      3.09 o
  -4  16   2       27.90       28.15      1.60 o
  -3  16   2      307.88      321.17      6.77 o
  -2  16   2      197.00      202.95      4.35 o
  -1  16   2      212.12      207.74      5.29 o
   0  16   2      419.71      427.71      9.72 o
   1  16   2      315.03      329.45      5.69 o
   2  16   2      136.88      138.87      3.07 o
   3  16   2       33.23       29.06      1.40 o
   4  16   2      223.77      216.84      6.84 o
   5  16   2      130.78      152.75      4.51 o
  -5  17   2        0.61       -0.77      1.01 o
  -4  17   2      108.61      105.40      3.31 o
  -3  17   2      270.99      284.94      6.10 o
  -2  17   2      143.32      137.63      3.77 o
  -1  17   2      171.12      169.31      4.44 o
   0  17   2      634.11      653.54     14.71 o
   1  17   2      401.94      397.92      6.83 o
   2  17   2      156.58      154.25      3.39 o
   3  17   2        3.07        3.67      0.85 o
   4  17   2        4.40        3.92      0.94 o
   5  17   2       62.77       67.99      3.64 o
  -4  18   2      227.22      248.80      6.68 o
  -3  18   2      133.19      136.93      3.18 o
  -2  18   2      332.32      335.82      6.99 o
  -1  18   2       18.07       17.59      0.95 o
   0  18   2       37.00       37.07      1.32 o
   1  18   2      184.69      187.79      3.99 o
   2  18   2      705.79      716.10     14.49 o
   3  18   2      285.20      290.79      7.49 o
   4  18   2      173.11      190.24      5.79 o
  -4  19   2       85.04       83.24      2.88 o
  -3  19   2       49.78       51.45      1.57 o
  -2  19   2       50.41       49.53      1.76 o
  -1  19   2      221.86      224.59      5.76 o
   0  19   2      339.44      353.04      8.66 o
   1  19   2      112.57      110.00      2.59 o
   2  19   2       19.57       20.29      1.74 o
   3  19   2       70.72       72.22      2.46 o
   4  19   2      169.24      181.80      5.09 o
  -3  20   2       28.34       33.65      1.26 o
  -2  20   2      228.24      221.83      4.79 o
  -1  20   2      243.11      251.99      6.46 o
   0  20   2       41.76       44.92      2.10 o
   1  20   2       12.71       12.27      0.96 o
   2  20   2      146.70      149.96      3.35 o
   3  20   2      147.18      141.83      4.01 o
  -3  21   2       82.55       87.92      2.93 o
  -2  21   2       15.89       15.82      0.84 o
  -1  21   2       16.21       17.02      1.66 o
   0  21   2      314.39      335.43     12.58 o
   1  21   2       32.86       32.92      1.21 o
   2  21   2       81.37       79.10      2.98 o
   3  21   2      252.13      244.96      9.00 o
  -2  22   2       55.30       55.01      1.57 o
  -1  22   2        2.55        4.75      0.88 o
   0  22   2       42.65       41.17      2.10 o
   1  22   2      181.62      179.14      4.91 o
   2  22   2       80.15       84.74      2.84 o
  -2  23   2       13.81       13.99      0.80 o
  -1  23   2      250.96      253.53      9.71 o
   0  23   2      222.97      223.32      7.40 o
   1  23   2       49.14       50.33      3.15 o
   2  23   2      109.55      109.05      4.64 o
   0  24   2       67.65       71.11      2.19 o
  -3  -8   3      543.29      553.65     21.19 o
  -3  -7   3      599.64      606.96     23.95 o
  -4  -6   3     1114.98     1182.68     42.94 o
  -3  -6   3       31.87       32.34      1.88 o
  -2  -6   3      167.89      163.01      5.79 o
  -1  -6   3      257.31      249.67      7.17 o
   3  -6   3      271.75      262.70     10.71 o
  -4  -5   3       16.77       19.32      1.10 o
  -3  -5   3       49.89       38.57      1.35 o
  -2  -5   3      673.55      667.82     16.10 o
  -1  -5   3      483.00      547.80     16.56 o
   2  -5   3      560.55      643.16     24.39 o
   3  -5   3      711.05      752.28     28.15 o
   4  -5   3      433.10      429.03     17.66 o
  -4  -4   3      967.35      947.25     30.02 o
  -3  -4   3      562.47      561.53     12.16 o
  -2  -4   3     1986.66     2042.59     51.27 o
  -1  -4   3     2868.73     2894.83     69.88 o
   1  -4   3      669.85      673.07     26.60 o
   2  -4   3     1366.04     1607.69     44.06 o
   3  -4   3      262.73      275.01      9.66 o
   4  -4   3       51.63       43.19      1.83 o
  -6  -3   3      340.36      353.87     14.79 o
  -5  -3   3      184.01      188.96      6.40 o
  -4  -3   3      119.66      115.23      4.30 o
  -3  -3   3      132.24      156.06      4.89 o
  -2  -3   3      609.05      677.16     14.00 o
  -1  -3   3      540.10      561.57     13.76 o
   0  -3   3      215.56      229.03      8.61 o
   1  -3   3     3805.81     4047.17    108.99 o
   2  -3   3     1959.44     1987.86     58.00 o
   3  -3   3      581.90      601.85     16.51 o
   4  -3   3      470.22      448.12     12.84 o
   5  -3   3      161.31      162.81      7.06 o
  -7  -2   3       46.28       46.36      3.31 o
  -6  -2   3       62.51       50.99      3.42 o
  -5  -2   3      893.09      876.94     27.15 o
  -4  -2   3       89.88       78.15      2.30 o
  -3  -2   3       78.55       79.62      2.36 o
  -2  -2   3      628.72      682.04     14.34 o
  -1  -2   3     2544.53     2515.85     51.39 o
   0  -2   3     1238.81     1194.95     74.95 o
   1  -2   3     2746.28     2721.37     81.91 o
   2  -2   3     2440.55     2657.02     57.23 o
   3  -2   3      207.35      218.86      5.15 o
   4  -2   3      774.12      792.21     21.70 o
   5  -2   3      657.03      644.22     18.38 o
   6  -2   3      188.82      181.24      7.95 o
  -7  -1   3       59.90       57.62      3.53 o
  -6  -1   3       93.80       90.48      2.84 o
  -5  -1   3      167.00      168.99      5.74 o
  -4  -1   3      240.80      234.75      6.05 o
  -3  -1   3      991.71      998.37     20.30 o
  -2  -1   3      739.35      734.03     18.63 o
  -1  -1   3     8699.92     8815.72    156.80 o
   0  -1   3     4168.68     3931.54    136.15 o
   1  -1   3     2492.01     2553.96     54.97 o
   2  -1   3      999.59      969.69     31.34 o
   3  -1   3      688.67      644.16     17.98 o
   4  -1   3      282.07      288.42      6.58 o
   5  -1   3      118.20      123.14      4.02 o
   6  -1   3       23.72       24.17      2.32 o
  -7   0   3        9.53       10.04      1.88 o
  -6   0   3       34.09       33.63      1.99 o
  -5   0   3      128.16      113.35      2.99 o
  -4   0   3      371.34      378.29      7.99 o
  -3   0   3      479.43      568.17     15.08 o
  -2   0   3     1050.30     1048.54     17.11 o
  -1   0   3     3854.17     3970.40     64.77 o
   0   0   3      525.79      521.20      9.94 o
   1   0   3     1056.35     1058.81     23.19 o
   2   0   3      635.07      644.24     14.21 o
   3   0   3      353.62      421.96      9.44 o
   4   0   3       21.66       19.69      1.01 o
   5   0   3     1012.93      971.48     27.04 o
   6   0   3      235.94      241.28     10.27 o
   7   0   3        0.12        0.33      1.21 o
  -7   1   3       57.46       51.10      3.42 o
  -6   1   3       91.60       88.58      4.69 o
  -5   1   3      163.57      159.49      3.80 o
  -4   1   3      232.02      232.05      5.06 o
  -3   1   3      987.15      997.47     18.80 o
  -2   1   3      736.45      726.21     11.94 o
  -1   1   3     8743.10     8727.21    129.95 o
   0   1   3     4153.01     4215.80     59.38 o
   1   1   3     2461.52     2484.87     89.99 o
   2   1   3     1018.35      973.07     21.28 o
   3   1   3      666.33      628.95     14.09 o
   4   1   3      278.25      282.15      6.58 o
   5   1   3      114.32      122.37      3.98 o
   6   1   3       26.93       28.97      1.71 o
   7   1   3       28.77       28.81      2.54 o
  -7   2   3       47.86       48.62      2.10 o
  -6   2   3       63.36       56.84      1.84 o
  -5   2   3      891.37      847.80     17.95 o
  -4   2   3       90.60       77.53      1.75 o
  -3   2   3       86.56       86.47      1.90 o
  -2   2   3      669.03      700.28     15.56 o
  -1   2   3     2569.91     2487.42     34.65 o
   0   2   3     1243.69     1238.88     15.08 o
   1   2   3     2808.89     2755.02     56.00 o
   2   2   3     2400.39     2586.18     49.89 o
   3   2   3      214.15      228.81      4.49 o
   4   2   3      775.36      770.78     17.31 o
   5   2   3      671.11      663.45     18.38 o
   6   2   3      189.32      178.64      5.62 o
  -7   3   3       20.73       19.73      1.44 o
  -6   3   3      356.82      354.20      7.81 o
  -5   3   3      190.46      186.10      4.32 o
  -4   3   3      127.21      126.63      2.34 o
  -3   3   3      120.58      141.79      2.36 o
  -2   3   3      613.03      673.73     11.49 o
  -1   3   3      548.12      565.63      8.68 o
   0   3   3      205.44      215.45      2.86 o
   1   3   3     3847.44     3948.38     69.11 o
   2   3   3     1972.90     1934.73     32.93 o
   3   3   3      575.53      590.13     10.30 o
   4   3   3      476.74      459.32     10.27 o
   5   3   3      161.08      157.61      4.96 o
   6   3   3      180.01      171.95      5.38 o
  -6   4   3        7.49        6.89      0.82 o
  -5   4   3       83.73       79.46      2.12 o
  -4   4   3      963.72      956.80     15.75 o
  -3   4   3      548.64      568.89      8.00 o
  -2   4   3     1956.89     2041.26     28.24 o
  -1   4   3     2932.65     2871.37     37.25 o
   0   4   3       28.82       28.12      0.49 o
   1   4   3      688.18      687.08     10.61 o
   2   4   3     1390.31     1607.54     24.89 o
   3   4   3      258.82      274.77      5.19 o
   4   4   3       53.38       45.18      1.40 o
   5   4   3       48.48       46.20      1.91 o
   6   4   3      158.72      154.62      4.92 o
  -6   5   3       45.00       42.77      1.96 o
  -5   5   3       49.99       46.76      1.52 o
  -4   5   3       16.58       14.92      1.04 o
  -3   5   3       55.24       46.57      0.84 o
  -2   5   3      661.92      655.44      9.22 o
  -1   5   3      493.29      529.13      7.88 o
   0   5   3     1299.80     1268.02     20.36 o
   1   5   3     1094.38     1129.62     17.50 o
   2   5   3      519.68      619.63      9.71 o
   3   5   3      713.81      735.14     10.64 o
   4   5   3      433.78      444.83      8.68 o
   5   5   3      263.67      264.75      7.77 o
   6   5   3       73.22       78.19      4.25 o
  -6   6   3      138.62      137.53      3.40 o
  -5   6   3      408.12      381.03      8.33 o
  -4   6   3     1112.31     1076.72     17.99 o
  -3   6   3       26.22       29.04      0.72 o
  -2   6   3      177.00      163.21      2.55 o
  -1   6   3      252.73      225.06      3.44 o
   0   6   3      957.72     1009.29     20.76 o
   1   6   3      423.47      447.43      6.45 o
   2   6   3      418.00      452.13      6.37 o
   3   6   3      275.34      261.71      3.80 o
   4   6   3      136.57      121.55      2.62 o
   5   6   3      134.77      125.45      3.98 o
   6   6   3       80.03       79.45      2.87 o
  -6   7   3      192.87      203.90      5.68 o
  -5   7   3       16.74       14.97      0.91 o
  -4   7   3      699.33      688.15     11.41 o
  -3   7   3      602.74      610.05      8.58 o
  -2   7   3       21.47       24.66      0.75 o
  -1   7   3      567.24      606.64      8.97 o
   0   7   3     1096.83     1071.86     33.55 o
   1   7   3      106.15      118.41      2.11 o
   2   7   3      685.14      719.61     10.05 o
   3   7   3      830.86      831.21     11.65 o
   4   7   3      230.19      216.87      4.86 o
   5   7   3       85.51       67.34      1.95 o
   6   7   3        6.65        6.88      0.87 o
  -6   8   3       39.92       37.66      1.41 o
  -5   8   3       86.95       84.02      1.94 o
  -4   8   3      140.05      131.25      2.40 o
  -3   8   3      524.34      529.80     10.18 o
  -2   8   3      349.92      334.70      5.54 o
  -1   8   3      491.67      473.14      7.67 o
   0   8   3      195.56      229.47      7.51 o
   1   8   3      350.41      321.22      5.51 o
   2   8   3       43.88       51.13      0.83 o
   3   8   3       30.46       37.39      0.81 o
   4   8   3      430.76      419.93     11.51 o
   5   8   3       11.81       12.11      0.84 o
   6   8   3      129.02      135.15      4.29 o
  -6   9   3       15.56       14.98      0.72 o
  -5   9   3      139.43      144.23      2.68 o
  -4   9   3      488.00      487.95     12.19 o
  -3   9   3      338.02      346.76      6.32 o
  -2   9   3       51.77       44.92      1.02 o
  -1   9   3      744.10      813.07     19.44 o
   0   9   3      151.43      129.14      4.42 o
   1   9   3     1619.42     1795.17     30.10 o
   2   9   3       90.28       97.69      1.84 o
   3   9   3      750.40      732.09     11.03 o
   4   9   3       10.70       10.04      0.50 o
   5   9   3       28.66       30.30      1.04 o
   6   9   3      109.98      102.71      3.35 o
  -6  10   3      121.00      125.13      3.93 o
  -5  10   3      183.22      191.08      4.43 o
  -4  10   3      217.13      225.06      5.56 o
  -3  10   3     1454.13     1435.15     26.21 o
  -2  10   3     1198.35     1166.74     18.82 o
  -1  10   3       60.07       58.68      1.72 o
   0  10   3     2431.52     2601.84     57.40 o
   1  10   3      971.39     1010.23     17.00 o
   2  10   3      272.67      267.69      4.66 o
   3  10   3      211.73      198.09      3.38 o
   4  10   3       66.25       62.68      1.18 o
   5  10   3      363.82      388.42      9.48 o
   6  10   3       80.18       82.77      2.76 o
  -6  11   3       37.74       40.64      3.15 o
  -5  11   3       43.30       46.44      1.87 o
  -4  11   3       56.97       59.10      1.59 o
  -3  11   3      195.04      200.14      3.45 o
  -2  11   3      107.52      113.10      2.52 o
  -1  11   3      554.47      514.94     12.48 o
   0  11   3     1227.82     1314.05     30.57 o
   1  11   3       33.37       37.80      0.83 o
   2  11   3      173.42      180.31      3.23 o
   3  11   3     1237.11     1248.73     21.11 o
   4  11   3      101.49       88.13      1.92 o
   5  11   3       31.51       34.24      1.15 o
   6  11   3       66.35       65.32      4.97 o
  -6  12   3        3.77        2.93      0.90 o
  -5  12   3       40.65       44.11      1.80 o
  -4  12   3        5.60        5.04      0.46 o
  -3  12   3      165.35      152.71      2.68 o
  -2  12   3     1000.33      967.99     19.43 o
  -1  12   3      652.07      644.83     15.50 o
   0  12   3      105.64      114.57      2.81 o
   1  12   3      131.34      139.85      2.50 o
   2  12   3      956.13      955.57     16.17 o
   3  12   3      141.44      139.97      2.61 o
   4  12   3       67.21       74.79      2.20 o
   5  12   3        2.01        3.86      0.78 o
   6  12   3       25.84       27.93      1.99 o
  -5  13   3       73.70       85.77      2.73 o
  -4  13   3       37.44       29.87      0.94 o
  -3  13   3      688.30      680.68     13.87 o
  -2  13   3       14.79       13.59      0.66 o
  -1  13   3      579.19      534.07     12.95 o
   0  13   3      106.66      112.06      2.77 o
   1  13   3      129.65      131.35      2.39 o
   2  13   3      508.04      499.36      8.57 o
   3  13   3      452.48      419.77     10.42 o
   4  13   3      173.60      191.91      5.20 o
   5  13   3       64.75       62.36      2.17 o
  -5  14   3      103.62      105.77      2.33 o
  -4  14   3      671.55      645.57     15.97 o
  -3  14   3      743.15      707.19     14.44 o
  -2  14   3      199.49      200.80      4.26 o
  -1  14   3      755.39      744.25     17.90 o
   0  14   3     1587.77     1614.35     35.78 o
   1  14   3      418.08      411.48      7.05 o
   2  14   3      137.69      141.18      2.59 o
   3  14   3      173.25      164.21      4.43 o
   4  14   3      262.87      261.84      6.84 o
   5  14   3       72.63       83.67      4.19 o
  -5  15   3       30.76       34.03      1.83 o
  -4  15   3       22.52       25.33      1.48 o
  -3  15   3       78.59       73.34      1.95 o
  -2  15   3      333.79      321.58      6.69 o
  -1  15   3      653.93      636.09     15.35 o
   0  15   3      254.32      269.42      6.24 o
   1  15   3      438.50      452.37      7.73 o
   2  15   3      663.01      660.53     11.24 o
   3  15   3      129.26      113.87      3.27 o
   4  15   3       83.54       88.16      2.88 o
   5  15   3       47.41       48.79      3.20 o
  -5  16   3        7.35       10.19      1.25 o
  -4  16   3       97.84      104.85      3.31 o
  -3  16   3      227.80      228.66      4.98 o
  -2  16   3       49.21       50.73      1.37 o
  -1  16   3      168.67      171.64      4.48 o
   0  16   3      170.54      171.50      4.13 o
   1  16   3      264.16      268.58      4.69 o
   2  16   3       99.27       96.75      2.27 o
   3  16   3       98.06       89.06      2.73 o
   4  16   3      158.91      160.50      4.55 o
   5  16   3      248.82      276.38     11.15 o
  -4  17   3       67.10       68.31      2.54 o
  -3  17   3      156.38      161.10      3.67 o
  -2  17   3       58.07       54.65      1.46 o
  -1  17   3      313.50      296.17      7.42 o
   0  17   3      462.97      442.30     14.46 o
   1  17   3      135.67      132.32      2.45 o
   2  17   3      189.37      182.67      3.96 o
   3  17   3      294.11      284.12      7.29 o
   4  17   3       11.94       15.59      1.25 o
  -4  18   3      125.51      139.00      4.13 o
  -3  18   3      127.98      136.64      3.80 o
  -2  18   3      431.97      436.79      8.99 o
  -1  18   3        2.26        2.47      0.61 o
   0  18   3       35.36       41.55      2.04 o
   1  18   3       82.88       77.75      1.99 o
   2  18   3       73.64       71.76      1.83 o
   3  18   3      135.85      135.16      5.85 o
   4  18   3       41.27       43.72      1.95 o
  -4  19   3      103.79      110.35      3.55 o
  -3  19   3        1.31        1.58      0.59 o
  -2  19   3        0.00        0.71      0.45 o
  -1  19   3      196.05      195.04      5.79 o
   0  19   3      186.77      184.98      6.90 o
   1  19   3       17.12       16.75      0.99 o
   2  19   3        7.85        6.03      0.61 o
   3  19   3      272.60      253.85      6.65 o
   4  19   3       55.25       59.09      2.30 o
  -3  20   3       44.08       46.92      1.52 o
  -2  20   3      708.08      709.82     14.35 o
  -1  20   3      221.05      236.74      7.95 o
   0  20   3       72.21       79.59      2.34 o
   1  20   3       82.49       80.22      2.38 o
   2  20   3      137.92      150.78      6.76 o
   3  20   3       29.84       35.51      2.98 o
  -3  21   3       35.31       35.16      1.75 o
  -2  21   3       98.98       99.31      2.91 o
  -1  21   3      132.15      144.38      9.49 o
   0  21   3      113.43      113.25      3.28 o
   1  21   3        0.92        0.58      0.50 o
   2  21   3       77.58       80.15      2.50 o
   3  21   3      278.10      304.95     11.81 o
  -2  22   3      323.07      342.64     10.60 o
  -1  22   3      100.25      108.31      7.23 o
   0  22   3      117.74      124.57      3.59 o
   1  22   3       55.58       55.59      3.15 o
   2  22   3       49.74       44.48      2.32 o
  -1  23   3      171.94      163.25      6.51 o
   0  23   3      115.29      119.47      5.02 o
   1  23   3       29.63       28.33      3.31 o
  -3  -8   4      165.35      162.25      6.95 o
  -3  -7   4      303.53      306.40     12.36 o
  -2  -7   4     1020.17     1111.27     41.06 o
   3  -7   4      827.99      887.16     24.43 o
  -4  -6   4      478.35      498.49     12.20 o
  -3  -6   4       53.48       38.94      3.48 o
  -2  -6   4     1094.70     1087.24     26.71 o
   3  -6   4      202.08      224.31      6.48 o
  -4  -5   4       35.56       43.18      1.45 o
  -3  -5   4     2198.68     2219.35     54.60 o
  -2  -5   4      145.59      156.85      3.98 o
  -1  -5   4      284.39      293.43      7.16 o
   2  -5   4      759.22      784.25     21.78 o
   3  -5   4      317.92      334.00      9.40 o
   4  -5   4      148.06      146.58      6.07 o
  -5  -4   4      155.87      148.57      4.97 o
  -4  -4   4      205.41      192.05      4.96 o
  -3  -4   4      432.80      450.09     14.59 o
  -2  -4   4      569.36      529.16     22.35 o
  -1  -4   4     1416.49     1451.58     36.09 o
   0  -4   4     1635.32     1554.10     61.92 o
   1  -4   4      362.90      381.35     14.57 o
   2  -4   4     1484.22     1557.51     42.69 o
   3  -4   4       36.47       55.49      2.81 o
   4  -4   4       43.42       35.54      1.60 o
  -5  -3   4       67.55       71.52      2.98 o
  -4  -3   4      255.56      239.40      7.67 o
  -3  -3   4      736.23      731.52     15.32 o
  -2  -3   4     2013.49     2234.61     85.50 o
  -1  -3   4      927.12      958.46     54.97 o
   0  -3   4     1798.12     1765.44     46.30 o
   1  -3   4     2732.26     2791.33    118.32 o
   2  -3   4     1889.49     2009.52     43.25 o
   3  -3   4      233.45      253.59      7.26 o
   4  -3   4      699.21      767.00     20.84 o
   5  -3   4      187.56      180.02      7.95 o
  -6  -2   4      461.78      462.18     11.62 o
  -5  -2   4      321.45      304.20      9.93 o
  -4  -2   4       99.88       93.49      3.53 o
  -3  -2   4      421.05      447.34     10.46 o
  -2  -2   4      618.04      588.86     11.79 o
  -1  -2   4      117.16      102.38      2.82 o
   0  -2   4      531.32      507.52     11.07 o
   1  -2   4      455.90      439.87      9.67 o
   2  -2   4     1525.37     1595.23     56.76 o
   3  -2   4      839.67      939.56     20.75 o
   4  -2   4       55.54       51.26      1.99 o
   5  -2   4       58.67       59.04      2.30 o
  -7  -1   4       85.18       94.48      4.97 o
  -6  -1   4        4.88        5.24      1.88 o
  -5  -1   4      111.55      106.62      3.86 o
  -4  -1   4      376.03      371.71      9.23 o
  -3  -1   4      397.84      402.66      7.28 o
  -2  -1   4      243.62      232.23      4.18 o
  -1  -1   4     1389.56     1428.87     25.02 o
   0  -1   4     2505.33     2490.81     86.95 o
   1  -1   4     1247.66     1249.02     57.00 o
   2  -1   4     2651.18     2789.20     60.82 o
   3  -1   4     2304.32     2361.70     51.85 o
   4  -1   4       15.83       19.05      1.17 o
   5  -1   4      202.66      205.13      6.13 o
   6  -1   4      152.85      163.47      7.17 o
  -7   0   4      232.83      259.16     11.15 o
  -6   0   4      131.06      130.59      3.84 o
  -5   0   4       71.12       68.16      2.28 o
  -4   0   4      405.62      414.02     10.42 o
  -3   0   4      503.20      600.84     10.98 o
  -2   0   4     6445.35     6881.70    111.90 o
  -1   0   4        0.01        3.49      0.23 o
   0   0   4      348.86      285.46      6.66 o
   1   0   4     1415.06     1511.39     49.25 o
   2   0   4      239.12      245.39      5.62 o
   3   0   4       82.78      116.35      2.84 o
   4   0   4       13.20       13.12      0.83 o
   5   0   4       43.65       42.06      1.87 o
   6   0   4        1.41        1.77      1.21 o
  -7   1   4       83.26       92.21      3.17 o
  -6   1   4        5.43        5.20      0.94 o
  -5   1   4       99.85       96.81      2.79 o
  -4   1   4      371.50      356.76     13.16 o
  -3   1   4      386.14      386.35      7.87 o
  -2   1   4      236.54      219.52      3.79 o
  -1   1   4     1398.84     1379.57     20.73 o
   0   1   4     2481.74     2502.13     51.84 o
   1   1   4     1247.46     1217.80     42.56 o
   2   1   4     2630.14     2776.82     60.84 o
   3   1   4     2314.36     2377.04     51.83 o
   4   1   4       17.48       19.54      0.89 o
   5   1   4      205.76      199.70      6.68 o
   6   1   4      147.56      153.63      5.03 o
  -6   2   4      458.80      448.57      9.87 o
  -5   2   4      321.41      299.19      6.66 o
  -4   2   4      100.31       99.67      2.84 o
  -3   2   4      407.95      419.04      7.94 o
  -2   2   4      589.52      554.71      8.51 o
  -1   2   4      131.40      114.15      1.63 o
   0   2   4      544.13      498.70      7.21 o
   1   2   4      443.20      437.24      7.57 o
   2   2   4     1498.49     1549.02     29.93 o
   3   2   4      850.49      941.61     18.07 o
   4   2   4       58.63       52.85      1.59 o
   5   2   4       53.78       50.77      2.15 o
   6   2   4      132.98      137.27      4.45 o
  -6   3   4      103.10      100.30      2.72 o
  -5   3   4       73.76       75.73      2.09 o
  -4   3   4      255.77      244.20      5.04 o
  -3   3   4      747.44      735.63     11.99 o
  -2   3   4     2016.41     2186.94     32.62 o
  -1   3   4      939.68      977.01     12.58 o
   0   3   4     1795.23     1737.44     23.55 o
   1   3   4     2725.23     2845.47     43.77 o
   2   3   4     1912.85     1951.50     37.65 o
   3   3   4      244.91      253.32      5.04 o
   4   3   4      708.24      734.62     17.19 o
   5   3   4      192.25      184.04      5.58 o
   6   3   4       28.39       24.11      1.56 o
  -6   4   4      127.63      133.83      3.42 o
  -5   4   4      151.27      140.53      3.42 o
  -4   4   4      200.25      188.21      3.36 o
  -3   4   4      433.43      449.03      6.40 o
  -2   4   4      576.23      536.31      9.12 o
  -1   4   4     1384.77     1400.99     19.42 o
   0   4   4     1618.92     1608.43     20.60 o
   1   4   4      361.95      367.71      6.34 o
   2   4   4     1525.88     1554.76     26.28 o
   3   4   4       35.05       52.50      1.79 o
   4   4   4       39.42       31.19      1.17 o
   5   4   4      460.96      422.32     12.06 o
   6   4   4      220.39      223.82      6.79 o
  -6   5   4      138.46      138.40      3.46 o
  -5   5   4      494.68      453.70      9.79 o
  -4   5   4       38.00       43.26      1.06 o
  -3   5   4     2195.81     2259.33     31.19 o
  -2   5   4      146.68      157.80      2.31 o
  -1   5   4      284.77      290.07      4.36 o
   0   5   4     1265.03     1265.32     18.61 o
   1   5   4      543.74      597.64      9.29 o
   2   5   4      751.03      791.15     12.28 o
   3   5   4      317.20      330.22      6.47 o
   4   5   4      135.93      134.16      3.38 o
   5   5   4       90.35       86.92      2.96 o
   6   5   4       64.71       70.93      2.65 o
  -6   6   4       40.10       42.66      2.20 o
  -5   6   4      185.39      188.04      4.36 o
  -4   6   4      475.46      489.86      8.26 o
  -3   6   4       54.47       40.95      0.79 o
  -2   6   4     1076.15     1102.33     15.29 o
  -1   6   4     1202.74     1210.01     17.83 o
   0   6   4      290.23      276.34      4.14 o
   1   6   4      421.69      466.71      8.84 o
   2   6   4     1197.40     1207.39     18.72 o
   3   6   4      203.74      222.32      3.62 o
   4   6   4      664.04      671.73     15.21 o
   5   6   4      140.83      140.72      4.41 o
   6   6   4       89.67       89.25      3.08 o
  -6   7   4      343.26      351.17      8.00 o
  -5   7   4      122.33      124.84      3.54 o
  -4   7   4      122.38      108.01      2.06 o
  -3   7   4      308.30      305.96      4.40 o
  -2   7   4      993.38     1041.45     17.02 o
  -1   7   4     2974.85     3166.94     46.54 o
   0   7   4       38.38       40.89      0.70 o
   1   7   4      694.41      713.08     11.55 o
   2   7   4      263.48      241.75      3.84 o
   3   7   4      820.62      880.16     14.00 o
   4   7   4      354.69      364.72      7.84 o
   5   7   4      214.40      197.95      4.76 o
   6   7   4       26.16       21.78      1.32 o
  -6   8   4       67.03       69.16      2.30 o
  -5   8   4       68.80       68.38      1.64 o
  -4   8   4      159.51      155.12      2.80 o
  -3   8   4      159.03      166.29      2.92 o
  -2   8   4      186.30      182.32      3.45 o
  -1   8   4      447.86      445.91      6.64 o
   0   8   4      651.87      642.92     12.83 o
   1   8   4      423.18      458.85      8.19 o
   2   8   4      200.61      206.30      3.35 o
   3   8   4       24.56       22.42      0.58 o
   4   8   4      945.43      946.54     23.66 o
   5   8   4       57.79       60.14      2.13 o
   6   8   4       14.43       16.74      1.24 o
  -6   9   4       14.94       12.16      0.68 o
  -5   9   4       98.32       94.84      2.07 o
  -4   9   4      158.29      155.31      3.61 o
  -3   9   4      273.18      297.77      5.03 o
  -2   9   4      791.03      720.95     11.72 o
  -1   9   4      446.37      437.27      6.51 o
   0   9   4       47.15       38.41      1.66 o
   1   9   4      299.51      310.03      6.29 o
   2   9   4      126.49      125.14      2.35 o
   3   9   4      339.52      331.83      5.26 o
   4   9   4      140.69      127.34      2.97 o
   5   9   4      214.90      216.02      5.12 o
   6   9   4      274.64      289.28      8.43 o
  -6  10   4        6.75        6.73      1.05 o
  -5  10   4       46.24       46.14      1.95 o
  -4  10   4      107.48      102.16      2.56 o
  -3  10   4      936.39      989.35     16.12 o
  -2  10   4      771.22      812.44     13.20 o
  -1  10   4       78.79       99.82      1.89 o
   0  10   4      369.79      398.68     12.80 o
   1  10   4     1202.45     1234.16     24.55 o
   2  10   4      332.95      357.25      6.19 o
   3  10   4      121.33      113.05      1.85 o
   4  10   4        5.09        4.91      0.36 o
   5  10   4      246.05      259.82      7.06 o
   6  10   4       16.36       18.14      1.49 o
  -6  11   4       71.50       74.91      2.73 o
  -5  11   4      335.50      338.07      7.42 o
  -4  11   4      137.78      144.16      3.36 o
  -3  11   4       96.20       91.96      1.76 o
  -2  11   4      947.69      951.35     15.41 o
  -1  11   4      400.79      416.64     10.15 o
   0  11   4     2333.24     2515.59     78.59 o
   1  11   4      144.76      145.34      3.04 o
   2  11   4       57.23       54.46      1.18 o
   3  11   4      643.18      677.15     13.03 o
   4  11   4      485.45      458.50     10.38 o
   5  11   4       60.67       56.83      1.93 o
   6  11   4       71.33       70.79      2.84 o
  -6  12   4       23.09       23.12      1.56 o
  -5  12   4       85.26       92.54      2.50 o
  -4  12   4       52.16       50.82      1.38 o
  -3  12   4       89.48       79.13      1.56 o
  -2  12   4      504.62      486.62      9.93 o
  -1  12   4      119.31      103.55      2.84 o
   0  12   4      164.04      143.38      4.97 o
   1  12   4        6.94        4.66      0.38 o
   2  12   4      866.22      896.97     15.19 o
   3  12   4       90.91       75.27      1.78 o
   4  12   4        9.69       10.60      1.43 o
   5  12   4      146.91      148.41      4.10 o
  -5  13   4       59.60       60.92      1.86 o
  -4  13   4       10.24       13.73      0.68 o
  -3  13   4      555.31      556.91     11.44 o
  -2  13   4       51.98       47.49      1.31 o
  -1  13   4        6.24        7.09      0.61 o
   0  13   4      337.22      318.44     10.38 o
   1  13   4      572.97      591.19     11.87 o
   2  13   4      112.29      103.09      2.23 o
   3  13   4       19.66       15.33      1.32 o
   4  13   4      299.69      310.71     12.03 o
   5  13   4      216.85      229.70      6.51 o
  -5  14   4       87.89       87.80      2.52 o
  -4  14   4      251.70      252.31      5.54 o
  -3  14   4      192.59      182.42      4.05 o
  -2  14   4      501.31      478.37      9.77 o
  -1  14   4      640.09      595.40     14.41 o
   0  14   4      173.84      155.41      5.41 o
   1  14   4       68.22       65.53      1.54 o
   2  14   4      155.76      160.50      3.62 o
   3  14   4        9.06       10.26      1.10 o
   4  14   4      150.46      149.78      6.29 o
   5  14   4       22.41       21.08      2.21 o
  -5  15   4       41.32       45.96      2.15 o
  -4  15   4        6.51        7.12      1.01 o
  -3  15   4       66.81       63.79      1.76 o
  -2  15   4       20.88       18.00      0.77 o
  -1  15   4      407.52      390.78      9.62 o
   0  15   4      178.35      173.17      4.43 o
   1  15   4      222.13      224.08      4.67 o
   2  15   4       44.18       42.12      1.23 o
   3  15   4      107.95       97.63      2.88 o
   4  15   4      365.10      376.71     14.46 o
   5  15   4        5.59        6.51      1.66 o
  -5  16   4        7.36        9.21      1.25 o
  -4  16   4      234.44      231.91      6.25 o
  -3  16   4       64.60       61.52      2.15 o
  -2  16   4       78.76       71.85      1.80 o
  -1  16   4     1018.98     1008.71     24.17 o
   0  16   4      194.66      178.89      5.24 o
   1  16   4      185.36      188.36      3.98 o
   2  16   4      178.99      170.90      3.73 o
   3  16   4       45.00       44.55      1.72 o
   4  16   4      129.16      126.71      5.52 o
   5  16   4       62.18       66.45      3.75 o
  -4  17   4       13.77       16.21      1.77 o
  -3  17   4      106.22      109.08      2.65 o
  -2  17   4      252.72      240.49      5.11 o
  -1  17   4      142.99      155.56      5.41 o
   0  17   4       35.33       33.03      1.49 o
   1  17   4      154.87      142.82      3.09 o
   2  17   4       28.53       25.87      1.17 o
   3  17   4       62.33       60.93      3.09 o
   4  17   4       60.06       60.04      3.20 o
  -4  18   4       83.77       90.58      3.64 o
  -3  18   4       92.01       92.94      2.38 o
  -2  18   4      211.94      212.72      4.58 o
  -1  18   4      168.36      165.83      4.44 o
   0  18   4      104.65      105.64      2.44 o
   1  18   4      482.55      500.82     12.73 o
   2  18   4       17.83       17.82      1.93 o
   3  18   4       64.08       57.62      2.98 o
   4  18   4       10.55        8.06      1.43 o
  -4  19   4       88.82       85.16      2.93 o
  -3  19   4       47.18       49.46      1.54 o
  -2  19   4       28.60       35.28      1.17 o
  -1  19   4        0.03       -0.46      1.16 o
   0  19   4       87.68       84.68      2.06 o
   1  19   4      220.46      220.61      7.95 o
   2  19   4       73.83       71.30      3.20 o
   3  19   4      233.40      233.23      9.16 o
   4  19   4       40.18       34.99      2.54 o
  -3  20   4        8.40        7.00      0.74 o
  -2  20   4      236.56      224.04      4.85 o
  -1  20   4       24.53       24.88      2.48 o
   0  20   4      268.55      291.54      8.03 o
   1  20   4       37.36       39.81      2.98 o
   2  20   4       91.85       83.11      3.64 o
   3  20   4       27.89       30.13      2.10 o
  -3  21   4       98.45       96.94      3.16 o
  -2  21   4       42.08       38.96      1.33 o
  -1  21   4        4.23        4.36      0.77 o
   0  21   4       58.17       55.23      2.87 o
   1  21   4       95.78       87.18      6.51 o
   2  21   4        5.41        6.07      0.99 o
   3  21   4      348.55      352.10     13.47 o
  -2  22   4       83.42       81.60      2.43 o
  -1  22   4      123.48      137.47      7.84 o
   0  22   4      172.87      171.52      6.73 o
   1  22   4       36.09       34.00      1.77 o
   2  22   4      100.57       94.59      4.08 o
  -1  23   4       88.60      100.11      4.30 o
   0  23   4      129.46      132.45      5.41 o
   1  23   4       49.79       52.13      1.79 o
  -3  -8   5      316.75      314.35     13.13 o
  -2  -8   5       77.51       73.40      3.31 o
  -3  -7   5      433.21      423.67     10.82 o
  -2  -7   5     1088.67     1046.76     25.51 o
   3  -7   5     1098.62     1108.95     43.05 o
  -4  -6   5      194.23      185.08      4.80 o
  -3  -6   5      254.35      248.15      6.58 o
  -2  -6   5      611.24      618.85     15.28 o
   2  -6   5     1144.28     1092.51     43.16 o
   3  -6   5      105.55      122.74      5.19 o
  -5  -5   5      327.29      313.69      9.93 o
  -4  -5   5       33.13       32.62      1.20 o
  -3  -5   5      527.23      541.61     13.87 o
  -2  -5   5      310.33      292.52      7.16 o
  -1  -5   5     1023.34     1002.12     58.72 o
   0  -5   5     2968.06     2924.64    112.69 o
   1  -5   5      188.84      158.06      6.29 o
   2  -5   5      705.50      744.46     20.06 o
   3  -5   5       14.90       13.37      0.94 o
  -5  -4   5        0.04        0.00      0.77 o
  -4  -4   5      116.72      105.72      2.97 o
  -3  -4   5      199.13      187.84      4.04 o
  -2  -4   5       29.22       20.83      0.82 o
  -1  -4   5     1748.61     1790.66     42.48 o
   0  -4   5      907.28      955.97     37.42 o
   1  -4   5       85.53       74.84      3.20 o
   2  -4   5     1137.05     1151.90     52.98 o
   3  -4   5      302.73      280.41      8.04 o
   4  -4   5      102.66      107.04      3.48 o
  -6  -3   5       58.59       59.93      2.87 o
  -5  -3   5        8.78        8.94      1.10 o
  -4  -3   5       46.46       49.70      1.75 o
  -3  -3   5      755.80      734.83     14.96 o
  -2  -3   5     2429.81     2518.55     52.37 o
  -1  -3   5     1354.01     1379.78     75.17 o
   0  -3   5     3028.93     3057.01    335.16 o
   1  -3   5      530.03      504.56     11.14 o
   2  -3   5      641.14      693.61     14.79 o
   3  -3   5      200.03      183.68      5.86 o
   4  -3   5     1754.75     1744.36     46.32 o
  -6  -2   5      236.36      241.06      8.06 o
  -5  -2   5      143.32      134.44      4.86 o
  -4  -2   5      100.71      103.22      5.02 o
  -3  -2   5      492.35      501.56     10.57 o
  -2  -2   5      844.69      922.71     18.78 o
  -1  -2   5     1760.94     1818.97     37.65 o
   0  -2   5      124.34      126.23      2.70 o
   1  -2   5      110.19      108.91      2.40 o
   2  -2   5      164.71      132.30      4.67 o
   3  -2   5      197.33      187.32      4.45 o
   4  -2   5      381.18      371.59     10.34 o
   5  -2   5       20.80       21.08      1.40 o
  -6  -1   5      186.76      196.46      5.36 o
  -5  -1   5       97.88       94.92      3.75 o
  -4  -1   5      112.11      115.35      3.21 o
  -3  -1   5      469.26      499.93      9.26 o
  -2  -1   5     2299.43     2294.77     40.55 o
  -1  -1   5      975.39     1089.64     23.93 o
   0  -1   5     1438.24     1481.47     26.77 o
   1  -1   5      551.64      493.55     14.71 o
   2  -1   5      497.71      523.06     11.29 o
   3  -1   5      347.17      364.31      8.17 o
   4  -1   5      387.84      359.51     10.30 o
   5  -1   5      389.76      379.49     10.89 o
   6  -1   5      360.71      341.73     14.57 o
  -6   0   5        0.97        0.14      0.82 o
  -5   0   5       78.67       78.53      2.54 o
  -4   0   5       99.86      108.64      3.13 o
  -3   0   5       20.02       19.58      0.70 o
  -2   0   5      645.67      702.80     11.55 o
  -1   0   5      318.51      373.25      7.31 o
   0   0   5     3537.83     3470.42    118.63 o
   1   0   5     4440.08     4373.31    112.64 o
   2   0   5      189.00      184.22      4.24 o
   3   0   5       98.88       85.32      2.63 o
   4   0   5       39.95       31.84      1.44 o
   5   0   5       86.86       83.19      4.80 o
   6   0   5       83.75       85.43      4.42 o
  -6   1   5      185.67      190.14      5.35 o
  -5   1   5       94.17       95.01      4.03 o
  -4   1   5      105.44      107.60      3.18 o
  -3   1   5      481.34      508.19      9.28 o
  -2   1   5     2306.76     2249.98     36.81 o
  -1   1   5      977.78     1083.71     16.14 o
   0   1   5     1418.90     1388.52     28.94 o
   1   1   5      555.09      500.82     16.20 o
   2   1   5      492.62      490.98     11.45 o
   3   1   5      337.20      360.48      8.17 o
   4   1   5      378.92      360.85      8.21 o
   5   1   5      388.80      372.79     10.85 o
   6   1   5      352.24      358.54     10.38 o
  -6   2   5      232.27      233.39      8.66 o
  -5   2   5      143.72      136.93      3.33 o
  -4   2   5      102.39      103.29      2.55 o
  -3   2   5      494.59      499.28      9.21 o
  -2   2   5      853.20      896.73     13.54 o
  -1   2   5     1784.60     1834.67     25.19 o
   0   2   5      110.85      112.65      1.97 o
   1   2   5      101.14       97.15      1.86 o
   2   2   5      163.72      133.13      2.47 o
   3   2   5      194.02      193.29      3.89 o
   4   2   5      367.89      355.13      8.23 o
   5   2   5       21.24       18.81      1.32 o
   6   2   5       13.15       12.62      1.16 o
  -6   3   5       62.70       63.70      2.24 o
  -5   3   5        8.33        8.62      0.77 o
  -4   3   5       48.57       55.19      1.93 o
  -3   3   5      739.66      705.22     11.71 o
  -2   3   5     2465.27     2561.58     40.94 o
  -1   3   5     1358.04     1401.22     22.42 o
   0   3   5     3029.36     3003.70     39.12 o
   1   3   5      530.20      497.98      9.48 o
   2   3   5      638.27      649.04     12.86 o
   3   3   5      210.75      191.39      4.14 o
   4   3   5     1735.50     1637.68     36.96 o
   5   3   5       32.51       34.37      1.68 o
   6   3   5       97.16       96.00      3.39 o
  -6   4   5      531.88      526.60     11.37 o
  -5   4   5        0.44       -0.21      0.57 o
  -4   4   5      115.65      107.37      2.05 o
  -3   4   5      194.69      180.15      2.92 o
  -2   4   5       28.03       21.52      0.61 o
  -1   4   5     1734.47     1739.43     22.68 o
   0   4   5      911.76      962.62     11.78 o
   1   4   5       87.06       75.90      1.40 o
   2   4   5     1118.60     1096.68     21.32 o
   3   4   5      300.58      282.78      7.12 o
   4   4   5       99.98      104.89      2.72 o
   5   4   5      487.33      461.08     13.11 o
   6   4   5       81.59       82.48      2.96 o
  -6   5   5       39.09       40.07      1.55 o
  -5   5   5      329.08      300.15      6.74 o
  -4   5   5       29.91       27.91      0.84 o
  -3   5   5      543.77      569.91      7.97 o
  -2   5   5      311.98      285.65      4.40 o
  -1   5   5     1035.60     1014.16     14.79 o
   0   5   5     2984.07     2908.86     39.86 o
   1   5   5      187.36      152.73      2.71 o
   2   5   5      702.29      716.06     12.33 o
   3   5   5       13.58       11.77      0.55 o
   4   5   5     1315.08     1248.35     27.54 o
   5   5   5      366.05      336.91      9.72 o
   6   5   5        9.94       12.07      1.60 o
  -6   6   5       93.96       94.89      2.59 o
  -5   6   5      355.21      346.04      7.58 o
  -4   6   5      193.80      181.95      3.27 o
  -3   6   5      263.17      265.02      3.80 o
  -2   6   5      612.96      626.76      9.76 o
  -1   6   5        5.15       10.62      0.50 o
   0   6   5       76.19       95.24      1.54 o
   1   6   5      993.20     1027.00     15.91 o
   2   6   5     1122.45     1111.02     17.21 o
   3   6   5      102.47      117.52      2.30 o
   4   6   5       51.60       50.32      1.55 o
   5   6   5      168.79      167.04      5.11 o
   6   6   5        3.29        2.51      0.83 o
  -6   7   5        8.00        6.39      0.78 o
  -5   7   5      100.23      102.06      2.49 o
  -4   7   5      414.60      400.31      6.76 o
  -3   7   5      444.93      440.59      6.22 o
  -2   7   5     1104.22     1046.76     16.95 o
  -1   7   5     1288.89     1354.85     19.94 o
   0   7   5      827.17      821.66     11.25 o
   1   7   5     1258.49     1314.13     22.21 o
   2   7   5      171.30      206.56      3.32 o
   3   7   5     1099.39     1100.98     23.43 o
   4   7   5      366.10      365.46      8.30 o
   5   7   5      309.77      304.01      8.78 o
   6   7   5      171.47      170.82      5.27 o
  -6   8   5       63.24       59.49      2.37 o
  -5   8   5       96.15       94.56      2.13 o
  -4   8   5      185.45      178.89      3.19 o
  -3   8   5      315.43      327.27      6.52 o
  -2   8   5       76.50       71.98      2.15 o
  -1   8   5      271.10      275.72      4.17 o
   0   8   5      723.18      790.17     10.83 o
   1   8   5      436.40      421.99      6.88 o
   2   8   5      777.34      760.18     12.19 o
   3   8   5      102.09      108.05      2.05 o
   4   8   5       37.96       46.76      1.30 o
   5   8   5       40.65       38.38      1.39 o
   6   8   5      232.67      235.79      7.02 o
  -6   9   5        1.68        0.41      0.38 o
  -5   9   5      123.68      120.11      2.96 o
  -4   9   5       12.21       10.55      0.78 o
  -3   9   5      227.46      237.23      4.70 o
  -2   9   5     1858.30     1845.47     29.79 o
  -1   9   5      155.35      156.02      2.42 o
   0   9   5       47.48       53.98      0.83 o
   1   9   5      339.56      344.07      5.62 o
   2   9   5       34.69       35.75      1.00 o
   3   9   5      630.97      622.26     10.75 o
   4   9   5      223.69      252.63      8.44 o
   5   9   5       61.29       56.83      1.92 o
   6   9   5      178.86      185.18      7.51 o
  -6  10   5       17.27       19.59      1.44 o
  -5  10   5        5.79        6.95      1.10 o
  -4  10   5      507.55      503.88     10.65 o
  -3  10   5      405.80      405.66      7.39 o
  -2  10   5      526.57      499.18      8.20 o
  -1  10   5       92.39       93.28      1.54 o
   0  10   5      447.65      421.32      7.44 o
   1  10   5      205.99      202.00      4.22 o
   2  10   5       53.36       59.79      1.53 o
   3  10   5     1032.92     1075.07     19.39 o
   4  10   5      292.61      287.67      6.64 o
   5  10   5      239.98      242.07      5.91 o
   6  10   5        6.20        5.31      0.77 o
  -6  11   5       33.63       32.02      1.79 o
  -5  11   5       99.88      101.88      3.31 o
  -4  11   5       44.84       37.58      1.36 o
  -3  11   5      278.89      265.11      4.52 o
  -2  11   5      219.01      223.64      3.78 o
  -1  11   5      275.78      264.26      4.76 o
   0  11   5      757.82      769.02     12.15 o
   1  11   5      351.65      310.20      6.33 o
   2  11   5      124.41      121.66      2.67 o
   3  11   5       83.80       84.77      3.75 o
   4  11   5      110.61      107.50      2.43 o
   5  11   5       70.29       77.61      3.04 o
   6  11   5      155.61      167.63      6.76 o
  -5  12   5      136.00      135.28      4.01 o
  -4  12   5       27.39       28.60      1.29 o
  -3  12   5       44.63       41.71      0.99 o
  -2  12   5      132.74      128.30      2.88 o
  -1  12   5      423.98      401.70      7.15 o
   0  12   5      638.85      664.71     10.53 o
   1  12   5      145.84      139.14      2.99 o
   2  12   5       72.02       73.66      1.75 o
   3  12   5      123.88      115.80      4.30 o
   4  12   5      260.86      260.71     10.27 o
   5  12   5      143.47      149.24      3.87 o
  -5  13   5       12.51        9.84      0.98 o
  -4  13   5       86.79       89.82      2.45 o
  -3  13   5      297.52      282.16      4.76 o
  -2  13   5       46.47       42.94      1.23 o
  -1  13   5      154.88      144.06      2.70 o
   0  13   5      225.49      221.81      3.62 o
   1  13   5      332.76      338.08      6.93 o
   2  13   5      132.33      127.00      2.79 o
   3  13   5       64.17       50.04      2.98 o
   4  13   5      164.44      162.03      6.73 o
   5  13   5       93.45       98.68      4.75 o
  -5  14   5       73.15       70.79      2.06 o
  -4  14   5       56.94       54.68      1.35 o
  -3  14   5      130.21      132.76      3.09 o
  -2  14   5       38.56       35.62      1.10 o
  -1  14   5      559.97      540.22      9.57 o
   0  14   5      110.16       97.65      1.90 o
   1  14   5       29.20       27.41      1.40 o
   2  14   5      645.09      648.55     13.03 o
   3  14   5       45.57       39.96      2.21 o
   4  14   5       80.55       81.02      3.86 o
   5  14   5      132.94      131.02      5.85 o
  -5  15   5       19.26       22.10      1.02 o
  -4  15   5        8.01        6.54      0.97 o
  -3  15   5      193.47      189.48      4.22 o
  -2  15   5       99.77       88.48      2.14 o
  -1  15   5       90.61       85.70      4.14 o
   0  15   5       98.93      102.33      2.36 o
   1  15   5      260.73      255.59      5.40 o
   2  15   5       55.09       53.39      1.44 o
   3  15   5      100.36       89.52      3.97 o
   4  15   5      168.56      173.18      7.17 o
   5  15   5       42.11       57.40      3.31 o
  -5  16   5       47.77       55.57      7.40 o
  -4  16   5      271.50      288.03      7.65 o
  -3  16   5       20.43       20.74      1.05 o
  -2  16   5       54.33       58.09      1.59 o
  -1  16   5       84.50       79.64      2.42 o
   0  16   5      125.52      114.51      2.61 o
   1  16   5       86.81       92.03      2.12 o
   2  16   5      269.44      263.16     15.78 o
   3  16   5       21.58       21.96      1.66 o
   4  16   5      108.32      102.54      4.64 o
  -4  17   5       68.53       72.73      2.65 o
  -3  17   5       44.90       48.83      1.52 o
  -2  17   5      276.70      269.04      5.69 o
  -1  17   5      171.19      170.29      4.55 o
   0  17   5       57.06       57.74      2.11 o
   1  17   5      141.60      136.75      5.20 o
   2  17   5      194.45      165.34      6.51 o
   3  17   5       90.30       85.32      3.86 o
   4  17   5      151.89      160.71      6.73 o
  -4  18   5      150.23      161.52      4.71 o
  -3  18   5       25.13       26.56      1.15 o
  -2  18   5       87.68       86.04      2.16 o
  -1  18   5      257.04      246.00      6.33 o
   0  18   5        4.46        5.18      0.54 o
   1  18   5      179.20      185.87      4.55 o
   2  18   5       33.32       30.24      1.77 o
   3  18   5      303.74      295.81     11.48 o
   4  18   5       74.30       70.42      3.64 o
  -4  19   5       19.10       22.79      1.56 o
  -3  19   5       23.45       22.36      1.40 o
  -2  19   5       82.17       89.64      2.24 o
  -1  19   5       18.14       22.59      1.71 o
   0  19   5      106.33      110.02      2.59 o
   1  19   5      133.12      128.59      4.97 o
   2  19   5       50.74       45.81      2.32 o
   3  19   5       76.59       71.86      3.53 o
  -3  20   5       71.92       74.22      2.57 o
  -2  20   5      147.34      142.14      4.31 o
  -1  20   5       13.57       13.02      2.04 o
   0  20   5      415.46      440.27     18.49 o
   1  20   5      116.92      114.02      4.53 o
   2  20   5      140.90      139.63      5.63 o
   3  20   5       95.03       96.25      4.30 o
  -3  21   5      107.08      121.30      3.70 o
  -2  21   5       57.69       56.78      1.62 o
  -1  21   5        4.41        5.14      0.79 o
   1  21   5      172.76      163.36      6.29 o
   2  21   5       23.58       19.87      1.55 o
  -2  22   5       53.17       54.51      2.42 o
  -1  22   5      100.06      108.18      9.16 o
   0  22   5       38.74       37.86      2.10 o
   1  22   5       28.28       26.26      1.88 o
   2  22   5      114.48      104.86      4.42 o
  -1  23   5       84.65       84.99      3.86 o
   0  23   5        0.65        0.55      0.88 o
   1  23   5       30.32       27.39      1.19 o
  -2  -9   6      608.44      571.97     23.18 o
  -3  -8   6      102.16       88.30      2.98 o
  -2  -8   6       54.82       50.99      2.54 o
  -3  -7   6      385.85      361.48      9.02 o
  -2  -7   6      249.97      263.14      6.23 o
  -1  -7   6      514.39      511.04     20.31 o
   2  -7   6      744.20      764.03     28.70 o
  -4  -6   6       65.04       58.28      1.88 o
  -3  -6   6      350.64      349.64      8.75 o
  -2  -6   6       29.01       26.72      0.90 o
  -1  -6   6      968.72     1050.45     40.40 o
   0  -6   6      963.68     1011.27     37.53 o
   1  -6   6      799.30      894.05     33.33 o
   2  -6   6      188.76      187.09      7.17 o
   3  -6   6       49.53       50.26      1.91 o
  -4  -5   6        0.44        0.48      0.48 o
  -3  -5   6      669.83      669.94     13.74 o
  -2  -5   6      418.67      393.47      9.73 o
  -1  -5   6     1629.76     1706.64     41.02 o
   0  -5   6      608.30      655.53     26.93 o
   1  -5   6      265.88      264.79     10.49 o
   2  -5   6      581.32      617.34     16.94 o
   3  -5   6      486.95      477.32     15.34 o
  -5  -4   6      295.66      279.58      9.38 o
  -4  -4   6      215.70      228.57      5.99 o
  -3  -4   6      733.69      708.20     18.14 o
  -2  -4   6       84.73       91.15      2.60 o
  -1  -4   6     1533.13     1575.01     37.74 o
   0  -4   6      399.74      466.56     18.32 o
   1  -4   6     1078.78     1126.83     43.60 o
   2  -4   6     2598.77     2621.07    116.72 o
   3  -4   6      351.96      387.54     10.42 o
   4  -4   6       97.54       95.07      3.16 o
  -5  -3   6      196.88      191.50      6.40 o
  -4  -3   6      389.80      392.87     10.08 o
  -3  -3   6      419.43      442.28     12.23 o
  -2  -3   6      985.72     1078.23     21.98 o
  -1  -3   6     2251.05     2302.08     79.85 o
   0  -3   6     1400.70     1504.81     31.38 o
   1  -3   6     1623.97     1685.65     36.17 o
   2  -3   6      153.60      137.08     10.38 o
   3  -3   6       54.52       53.64      2.43 o
   4  -3   6      587.63      573.45     16.12 o
  -6  -2   6       20.11       26.93      1.88 o
  -5  -2   6      169.95      173.40      6.18 o
  -4  -2   6      646.77      633.49     13.51 o
  -3  -2   6      280.02      307.66      6.71 o
  -2  -2   6       61.98       68.42      1.59 o
  -1  -2   6     1011.08     1054.95     20.82 o
   0  -2   6      753.34      765.49     23.77 o
   1  -2   6     1187.65     1188.31     26.07 o
   2  -2   6     1225.96     1232.94     27.33 o
   3  -2   6      280.87      288.36      6.40 o
   4  -2   6       77.96       71.95      2.54 o
   5  -2   6       64.20       63.47      3.53 o
  -6  -1   6      351.84      331.46     10.93 o
  -5  -1   6      132.12      121.86      4.64 o
  -4  -1   6       46.49       47.04      3.31 o
  -3  -1   6        2.14        5.12      0.46 o
  -2  -1   6      904.94      875.67     20.62 o
  -1  -1   6      865.11      905.70     15.95 o
   0  -1   6      189.18      237.18      4.64 o
   1  -1   6      737.04      705.06     27.42 o
   3  -1   6      142.91      148.09      3.50 o
   4  -1   6      110.06      106.07      3.55 o
   5  -1   6      570.72      554.06     15.77 o
   6  -1   6      149.98      148.68      6.73 o
  -6   0   6       91.70       80.43      4.30 o
  -5   0   6      682.82      688.09     22.08 o
  -4   0   6      994.14     1035.74     25.62 o
  -3   0   6     1212.60     1399.25     26.67 o
  -2   0   6       72.43       60.43      1.53 o
  -1   0   6      594.95      662.28     10.96 o
   0   0   6     4714.13     5088.05     86.25 o
   1   0   6     9232.64    10210.52    331.75 o
   2   0   6      427.41      443.99     11.38 o
   3   0   6      437.64      442.58     11.91 o
   4   0   6        0.54        0.61      0.62 o
   5   0   6      111.30      106.92      3.59 o
   6   0   6      169.97      184.88      8.17 o
  -6   1   6      343.36      325.00      8.56 o
  -5   1   6      131.06      122.93      3.69 o
  -4   1   6       44.78       49.73      1.80 o
  -3   1   6        2.35        4.98      0.38 o
  -2   1   6      903.42      841.29     14.02 o
  -1   1   6      856.99      870.33     13.21 o
   0   1   6      196.06      243.56      3.80 o
   1   1   6      699.60      680.53     21.44 o
   2   1   6       72.65       59.18      1.91 o
   3   1   6      140.55      142.68      3.48 o
   4   1   6      119.22      115.99      2.86 o
   5   1   6      580.16      558.29     15.73 o
   6   1   6      146.76      143.89      4.72 o
  -6   2   6       18.35       19.93      2.65 o
  -5   2   6      170.37      178.25      4.99 o
  -4   2   6      667.19      648.98     16.07 o
  -3   2   6      290.59      317.07      5.87 o
  -2   2   6       56.98       64.49      1.17 o
  -1   2   6      980.15      987.26     13.91 o
   0   2   6      729.49      777.80     11.89 o
   1   2   6     1194.00     1190.10     22.70 o
   2   2   6     1229.58     1255.75     23.79 o
   3   2   6      259.63      270.90      6.39 o
   4   2   6       73.84       70.41      1.99 o
   5   2   6       70.37       69.41      2.54 o
   6   2   6      109.91      113.46      3.86 o
  -6   3   6       81.63       78.51      2.33 o
  -5   3   6      187.88      183.00      4.33 o
  -4   3   6      391.43      403.40     10.21 o
  -3   3   6      412.83      436.86      7.27 o
  -2   3   6      978.43     1056.03     15.86 o
  -1   3   6     2279.64     2300.99     29.80 o
   0   3   6     1373.75     1402.84     18.58 o
   1   3   6     1640.23     1629.42     28.26 o
   2   3   6      147.67      127.92      3.11 o
   3   3   6       53.89       49.45      1.34 o
   4   3   6      592.44      573.73     12.86 o
   5   3   6       28.52       21.13      1.36 o
   6   3   6       25.52       22.52      1.52 o
  -6   4   6      511.19      517.12     11.22 o
  -5   4   6      301.02      283.96      6.33 o
  -4   4   6      221.77      232.69      4.50 o
  -3   4   6      726.79      685.25     11.35 o
  -2   4   6       88.96       99.28      1.83 o
  -1   4   6     1532.08     1545.93     20.13 o
   0   4   6      403.98      465.69      6.11 o
   1   4   6     1076.32     1119.82     25.50 o
   2   4   6     2617.52     2670.39     50.51 o
   3   4   6      341.89      355.84      7.21 o
   4   4   6       99.24       92.99      2.46 o
   5   4   6      156.92      164.33      5.07 o
   6   4   6       34.90       33.73      3.59 o
  -6   5   6       35.06       33.84      2.18 o
  -5   5   6      357.59      356.31      7.82 o
  -4   5   6        0.59        1.38      0.38 o
  -3   5   6      649.77      649.21      9.94 o
  -2   5   6      418.74      392.57      5.98 o
  -1   5   6     1666.66     1683.50     21.90 o
   0   5   6      638.96      692.60      8.49 o
   1   5   6      266.87      262.82      4.75 o
   2   5   6      568.56      608.13     12.40 o
   3   5   6      499.52      505.11      9.66 o
   4   5   6       65.38       64.94      1.85 o
   5   5   6       17.58       13.31      1.09 o
   6   5   6        7.53        7.61      0.97 o
  -6   6   6      194.31      197.60      5.30 o
  -5   6   6      124.14      117.90      2.97 o
  -4   6   6       66.75       60.48      1.32 o
  -3   6   6      351.48      349.75      5.03 o
  -2   6   6       28.26       25.97      0.55 o
  -1   6   6      988.08     1036.27     15.90 o
   0   6   6      952.44      954.80     13.19 o
   1   6   6      808.31      844.97     14.46 o
   2   6   6      174.43      170.24      3.13 o
   3   6   6       53.53       52.22      1.72 o
   4   6   6      164.53      142.61      3.50 o
   5   6   6       57.55       56.34      2.15 o
   6   6   6       55.37       51.83      2.18 o
  -6   7   6       83.53       82.08      2.71 o
  -5   7   6       98.90      100.70      3.02 o
  -4   7   6      144.54      145.80      2.67 o
  -3   7   6      380.81      363.01      5.89 o
  -2   7   6      232.58      241.55      4.86 o
  -1   7   6      519.00      516.69      8.38 o
   0   7   6      437.64      422.98      5.86 o
   1   7   6      905.49      909.74     14.72 o
   2   7   6      754.91      724.70     11.40 o
   3   7   6      270.27      242.25      5.08 o
   4   7   6      120.96      109.12      2.78 o
   5   7   6       76.52       69.56      2.50 o
   6   7   6       50.22       54.01      2.22 o
  -6   8   6       78.87       87.60      2.87 o
  -5   8   6      218.40      212.48      4.24 o
  -4   8   6      286.82      304.10      5.22 o
  -3   8   6      103.99       93.66      2.32 o
  -2   8   6       53.47       48.84      1.03 o
  -1   8   6      160.02      133.84      2.12 o
   0   8   6      433.15      467.84      6.48 o
   1   8   6      105.33      112.46      1.97 o
   2   8   6       36.27       34.73      0.71 o
   3   8   6       85.03       85.40      1.70 o
   4   8   6       84.46       83.61      2.23 o
   5   8   6       97.38      100.76      2.70 o
   6   8   6      305.35      313.72      9.17 o
  -6   9   6       68.34       76.06      2.14 o
  -5   9   6       72.83       66.53      2.45 o
  -4   9   6      162.16      171.71      4.01 o
  -3   9   6      317.47      308.74      5.42 o
  -2   9   6      612.65      589.87      9.61 o
  -1   9   6       80.43       85.62      1.41 o
   0   9   6       77.51       63.59      1.00 o
   1   9   6      557.99      521.54      8.51 o
   2   9   6       21.51       26.26      0.77 o
   3   9   6       27.45       27.81      0.76 o
   4   9   6       21.67       29.30      0.86 o
   5   9   6       40.30       42.42      1.99 o
   6   9   6      206.29      195.81      5.89 o
  -6  10   6       36.25       36.85      1.91 o
  -5  10   6      114.73      115.20      3.61 o
  -4  10   6      565.76      558.60     11.74 o
  -3  10   6        1.46        2.17      0.38 o
  -2  10   6        3.73        6.03      0.38 o
  -1  10   6      480.03      493.12      7.37 o
   0  10   6      219.88      227.28      3.20 o
   1  10   6       12.40       14.62      0.72 o
   2  10   6      136.81      127.02      2.51 o
   3  10   6      734.11      762.70     13.12 o
   4  10   6       85.42       88.33      2.02 o
   5  10   6        0.18        0.18      0.50 o
   6  10   6      103.37      104.68      3.39 o
  -6  11   6       12.06       12.67      1.24 o
  -5  11   6       25.66       25.02      1.48 o
  -4  11   6       16.06       19.10      1.02 o
  -3  11   6      535.60      497.97      8.33 o
  -2  11   6     1764.65     1750.10     28.27 o
  -1  11   6      144.64      133.21      2.09 o
   0  11   6      325.94      315.39      5.10 o
   1  11   6     1086.73     1087.79     21.70 o
   2  11   6       32.37       30.60      1.11 o
   3  11   6     1278.75     1157.54     35.33 o
   4  11   6       11.11       12.64      0.52 o
   5  11   6       89.38       93.20      2.11 o
  -5  12   6      101.78       98.96      3.20 o
  -4  12   6       76.92       65.77      1.93 o
  -3  12   6       41.05       40.28      0.99 o
  -2  12   6      274.03      256.33      4.32 o
  -1  12   6      312.21      325.00      5.85 o
   0  12   6      188.21      180.61      2.99 o
   1  12   6       73.61       76.40      1.80 o
   2  12   6      103.00       97.65      2.26 o
   3  12   6      272.28      269.14      6.72 o
   4  12   6      128.49      135.10      5.74 o
   5  12   6      127.94      144.49      4.81 o
  -5  13   6       74.97       73.27      2.58 o
  -4  13   6       81.27       83.00      1.93 o
  -3  13   6       71.03       76.11      1.54 o
  -2  13   6       10.30       10.53      0.70 o
  -1  13   6      701.58      698.97     12.34 o
   0  13   6      235.65      227.57      3.74 o
   1  13   6      156.70      159.71      3.43 o
   2  13   6      234.27      226.68      5.74 o
   3  13   6       73.24       62.63      2.70 o
   4  13   6      350.00      344.15     13.36 o
   5  13   6       21.69       20.31      2.21 o
  -5  14   6       37.61       34.31      1.64 o
  -4  14   6        1.35        1.60      0.48 o
  -3  14   6      345.94      353.38      7.47 o
  -2  14   6      170.90      161.19      3.56 o
  -1  14   6       32.16       31.10      0.80 o
   0  14   6       25.82       26.32      0.72 o
   1  14   6       44.30       42.92      1.21 o
   2  14   6      186.99      194.01      4.97 o
   3  14   6       57.33       51.00      1.70 o
   4  14   6      251.67      262.81     10.38 o
   5  14   6      173.03      200.44      8.50 o
  -5  15   6       89.59       96.34      2.43 o
  -4  15   6       13.31       14.45      1.25 o
  -3  15   6      150.86      137.20      4.16 o
  -2  15   6       79.64       79.11      2.71 o
  -1  15   6      280.96      269.86      4.90 o
   0  15   6      546.83      554.45      8.87 o
   1  15   6       74.89       75.67      1.80 o
   2  15   6      227.53      233.31     14.29 o
   3  15   6       31.17       33.00      1.99 o
   4  15   6      147.33      151.33      6.40 o
   5  15   6        7.90        6.18      1.66 o
  -4  16   6       59.37       60.75      2.38 o
  -3  16   6      121.09      121.23      2.95 o
  -2  16   6       88.95       80.88      2.01 o
  -1  16   6      165.71      158.90      3.00 o
   0  16   6      520.68      509.99      8.18 o
   1  16   6       28.95       24.78      0.92 o
   2  16   6      243.03      236.89     13.74 o
   3  16   6       47.23       43.82      2.43 o
   4  16   6      138.35      151.55      6.40 o
  -4  17   6        2.95        3.18      1.38 o
  -3  17   6       19.72       16.23      1.21 o
  -2  17   6      413.97      411.34      8.55 o
  -1  17   6      204.57      196.52      3.66 o
   0  17   6      178.16      180.13      3.71 o
   1  17   6      201.18      202.94      9.38 o
   2  17   6       79.13       68.32      3.09 o
   3  17   6       59.51       57.40      2.98 o
   4  17   6        1.86        2.87      1.21 o
  -4  18   6       14.00       14.86      1.40 o
  -3  18   6       76.05       74.74      2.58 o
  -2  18   6       22.26       22.69      0.98 o
  -1  18   6      225.88      219.72      4.09 o
   0  18   6       62.34       62.89      1.36 o
   1  18   6      248.06      245.45     12.53 o
   2  18   6      190.71      174.39      6.84 o
   3  18   6      671.41      675.39     25.17 o
   4  18   6       73.27       73.73      3.75 o
  -3  19   6      132.27      145.22      4.28 o
  -2  19   6      129.54      137.26      3.20 o
  -1  19   6        2.44        2.44      0.35 o
   0  19   6       29.75       30.73      0.84 o
   1  19   6      180.56      188.04     12.36 o
   2  19   6       35.34       34.99      1.99 o
   3  19   6       15.14       16.45      1.77 o
  -3  20   6        7.27        8.84      1.08 o
  -2  20   6       45.41       49.84      1.51 o
  -1  20   6      159.35      165.89      3.15 o
   0  20   6       89.25       84.76      3.30 o
   1  20   6       11.20       11.37      1.10 o
   2  20   6       18.30       18.65      1.55 o
   3  20   6       93.72       99.34      4.42 o
  -2  21   6       29.92       30.08      1.15 o
  -1  21   6        2.37        2.12      0.46 o
   0  21   6       70.76       71.19      1.83 o
   1  21   6      269.68      255.40      6.90 o
   2  21   6        3.93        1.55      0.88 o
  -2  22   6       44.55       44.68      1.43 o
  -1  22   6       15.07       17.32      1.19 o
   0  22   6      166.97      161.76      4.86 o
   1  22   6      210.83      198.86      5.50 o
  -2  -8   7      383.14      343.46     10.54 o
  -1  -8   7     1008.88     1038.64     39.51 o
   2  -8   7       91.58      108.39      4.53 o
  -3  -7   7      714.14      690.52     16.92 o
  -2  -7   7      432.93      442.67     10.56 o
  -1  -7   7      977.18      964.25     37.86 o
   1  -7   7      623.06      644.27     23.73 o
   2  -7   7     2514.74     2529.16    100.22 o
  -4  -6   7      184.51      179.77      4.82 o
  -3  -6   7     1723.42     1708.48     41.82 o
  -2  -6   7      282.07      273.78      6.90 o
  -1  -6   7       87.39      109.71      4.75 o
   0  -6   7      456.93      460.16     16.89 o
   1  -6   7      241.19      245.26      9.60 o
   2  -6   7      479.85      451.22     17.88 o
   3  -6   7      243.49      229.25      9.38 o
  -4  -5   7      324.65      302.29      7.72 o
  -3  -5   7      161.15      153.80      4.08 o
  -2  -5   7      377.53      390.81      9.49 o
  -1  -5   7      573.90      576.72     14.14 o
   0  -5   7      211.64      225.83      8.61 o
   1  -5   7       17.14       17.55      1.21 o
   2  -5   7      159.16      144.30      4.06 o
   3  -5   7      376.26      382.54     10.19 o
  -5  -4   7      165.92      156.29      5.52 o
  -4  -4   7      139.27      133.79      3.74 o
  -3  -4   7      921.28      889.59     18.01 o
  -2  -4   7     1010.11     1118.99     33.09 o
  -1  -4   7     1143.68     1170.53     37.47 o
   0  -4   7       59.54       57.62      2.32 o
   1  -4   7      556.31      596.02     12.73 o
   2  -4   7      276.79      297.30      9.49 o
   3  -4   7      468.79      481.21     13.11 o
   4  -4   7      269.38      246.03     10.27 o
  -5  -3   7      180.52      178.26      6.07 o
  -4  -3   7      878.88      849.23     20.74 o
  -3  -3   7       56.62       63.28      1.66 o
  -2  -3   7      240.09      252.67      5.28 o
  -1  -3   7       59.66       48.28      1.17 o
   0  -3   7      208.35      220.41      4.98 o
   1  -3   7     2168.52     2433.94     50.36 o
   2  -3   7      663.35      680.26     15.25 o
   3  -3   7      289.10      301.54      6.85 o
   4  -3   7       22.56       27.62      1.88 o
  -6  -2   7       18.11       14.79      1.55 o
  -5  -2   7       85.72       87.97      3.42 o
  -4  -2   7      117.95      111.87      3.21 o
  -3  -2   7      303.14      304.50      6.51 o
  -2  -2   7      165.16      161.94      3.43 o
  -1  -2   7      426.74      437.69     11.46 o
   0  -2   7     1823.30     1892.48     57.31 o
   1  -2   7     2097.00     2195.76     48.58 o
   2  -2   7      192.93      188.00      4.28 o
   3  -2   7      421.58      400.00      9.00 o
   4  -2   7       47.52       41.08      2.92 o
  -6  -1   7      100.67       99.78      4.08 o
  -5  -1   7       25.11       27.59      1.88 o
  -4  -1   7       13.55       13.27      1.10 o
  -3  -1   7       44.97       54.93      1.73 o
  -2  -1   7      746.13      739.89     15.16 o
  -1  -1   7      317.91      284.09      6.09 o
   0  -1   7     1232.21     1293.11     35.80 o
   1  -1   7       66.27       67.96      1.76 o
   2  -1   7      192.15      202.11      4.84 o
   3  -1   7      317.47      314.51      7.17 o
   4  -1   7      766.84      710.64     20.92 o
   5  -1   7      257.92      238.71      7.10 o
  -6   0   7        7.21        4.97      1.21 o
  -5   0   7       39.81       36.53      2.21 o
  -4   0   7      351.71      339.89      8.78 o
  -3   0   7      457.42      501.52      8.37 o
  -2   0   7     1016.86     1117.09     23.25 o
  -1   0   7     1644.83     1673.55     27.28 o
   0   0   7      206.31      179.55      4.48 o
   1   0   7       25.69       36.99      0.91 o
   2   0   7       20.43       21.29      0.81 o
   3   0   7      579.05      599.88     13.34 o
   4   0   7      685.60      691.02     19.36 o
   5   0   7       42.90       41.87      1.91 o
   6   0   7       24.32       28.92      2.43 o
  -6   1   7       96.71       99.18      3.20 o
  -5   1   7       25.24       25.83      1.88 o
  -4   1   7       16.41       14.94      1.11 o
  -3   1   7       45.37       52.35      1.15 o
  -2   1   7      721.04      718.98     13.60 o
  -1   1   7      325.57      288.29      4.83 o
   0   1   7     1204.76     1241.18     27.72 o
   1   1   7       76.91       79.52      2.30 o
   2   1   7      185.59      196.11      4.01 o
   3   1   7      321.95      316.62      7.27 o
   4   1   7      794.42      788.51     20.96 o
   5   1   7      256.97      236.32      7.10 o
   6   1   7       15.46       13.74      1.24 o
  -6   2   7       16.22       14.16      2.54 o
  -5   2   7       79.91       80.63      2.76 o
  -4   2   7      114.02      109.49      3.31 o
  -3   2   7      301.03      301.19      5.15 o
  -2   2   7      151.84      148.86      2.45 o
  -1   2   7      409.35      420.60      5.96 o
   0   2   7     1847.64     1890.83     28.98 o
   1   2   7     2111.06     2235.34     42.35 o
   2   2   7      189.88      180.52      3.71 o
   3   2   7      416.38      387.80      8.87 o
   4   2   7       47.52       37.44      1.34 o
   5   2   7       55.40       58.37      2.30 o
   6   2   7      120.91      118.26      4.02 o
  -6   3   7       81.99       83.52      3.97 o
  -5   3   7      184.27      171.11      4.91 o
  -4   3   7      867.22      825.60     20.87 o
  -3   3   7       55.75       63.04      2.14 o
  -2   3   7      238.17      242.50      3.83 o
  -1   3   7       55.01       43.47      0.77 o
   0   3   7      216.66      217.94      2.95 o
   1   3   7     2148.17     2221.35     39.37 o
   2   3   7      660.18      694.29     15.52 o
   3   3   7      285.78      294.93      6.81 o
   4   3   7       20.86       26.69      1.10 o
   5   3   7      148.61      139.74      4.45 o
   6   3   7        6.40        7.41      1.01 o
  -6   4   7      157.50      165.49      4.07 o
  -5   4   7      166.68      156.67      3.78 o
  -4   4   7      143.53      137.95      3.92 o
  -3   4   7      916.49      840.67     15.72 o
  -2   4   7     1012.84     1090.57     15.34 o
  -1   4   7     1143.93     1176.75     15.26 o
   0   4   7       61.82       50.35      0.81 o
   1   4   7      549.39      561.71      9.93 o
   2   4   7      274.58      294.81      6.90 o
   3   4   7      465.76      455.46     10.44 o
   4   4   7      264.89      243.79      5.71 o
   5   4   7      522.03      505.18     14.36 o
   6   4   7      115.15      119.16      4.02 o
  -6   5   7      153.32      156.51      3.87 o
  -5   5   7      312.23      305.71      6.82 o
  -4   5   7      323.11      303.26      5.86 o
  -3   5   7      159.03      156.10      3.09 o
  -2   5   7      375.67      376.66      5.82 o
  -1   5   7      578.59      574.33      7.55 o
   0   5   7      202.90      211.67      2.88 o
   1   5   7       17.10       15.04      0.56 o
   2   5   7      145.97      131.13      2.80 o
   3   5   7      361.09      339.54      8.06 o
   4   5   7       42.16       34.33      1.21 o
   5   5   7      465.01      449.51     12.80 o
   6   5   7       22.02       19.81      1.40 o
  -6   6   7      179.09      170.17      4.13 o
  -5   6   7        7.30        9.34      0.78 o
  -4   6   7      185.42      184.59      3.31 o
  -3   6   7     1771.91     1718.09     28.06 o
  -2   6   7      275.22      271.73      4.45 o
  -1   6   7       86.14      111.07      1.56 o
   0   6   7      453.97      423.69      5.60 o
   1   6   7      242.32      236.83      5.22 o
   2   6   7      491.63      450.36      7.77 o
   3   6   7      234.40      223.36      4.89 o
   4   6   7       42.56       43.69      1.42 o
   5   6   7      101.32      100.50      3.32 o
   6   6   7       27.44       25.05      1.52 o
  -6   7   7       14.25       11.15      0.88 o
  -5   7   7      107.15      113.93      3.18 o
  -4   7   7      146.93      127.85      2.40 o
  -3   7   7      711.03      687.90     11.40 o
  -2   7   7      420.49      421.01      7.08 o
  -1   7   7      974.19      971.41     13.33 o
   0   7   7       29.42       19.53      0.46 o
   1   7   7      597.75      595.77      8.44 o
   2   7   7     2530.03     2599.97     40.04 o
   3   7   7     1100.84     1082.07     19.87 o
   4   7   7      277.79      247.59      5.77 o
   5   7   7       31.34       27.08      1.44 o
   6   7   7        4.97        4.38      1.43 o
  -6   8   7       64.63       62.00      2.15 o
  -5   8   7       70.78       60.22      1.51 o
  -4   8   7      427.15      402.56      7.03 o
  -3   8   7       45.03       38.46      1.32 o
  -2   8   7      389.04      353.62      5.86 o
  -1   8   7     1015.20     1009.01     13.89 o
   0   8   7      225.05      210.07      3.01 o
   1   8   7      116.23      127.91      2.39 o
   2   8   7       91.38      100.87      1.80 o
   3   8   7      233.95      244.66      4.71 o
   4   8   7      113.45      115.85      2.93 o
   5   8   7       34.99       33.00      1.56 o
   6   8   7      247.75      246.20      7.34 o
  -6   9   7      104.14      110.00      3.60 o
  -5   9   7       11.22       11.05      1.99 o
  -4   9   7      164.46      177.92      4.22 o
  -3   9   7      502.35      479.50     10.08 o
  -2   9   7       36.08       39.31      0.93 o
  -1   9   7      346.10      325.78      4.94 o
   0   9   7      478.74      464.35      6.45 o
   1   9   7      235.37      225.16      3.78 o
   2   9   7      364.85      353.61      8.23 o
   3   9   7      711.87      691.91     15.00 o
   4   9   7      476.56      476.12     16.70 o
   5   9   7       22.74       19.15      1.17 o
   6   9   7       80.31       77.83      2.77 o
  -6  10   7        9.02        6.70      1.60 o
  -5  10   7      295.59      307.47      8.26 o
  -4  10   7      409.21      396.40      8.53 o
  -3  10   7      721.01      701.82     14.96 o
  -2  10   7       79.00       78.66      1.53 o
  -1  10   7      502.26      489.92      7.35 o
   0  10   7      215.30      211.89      3.03 o
   1  10   7      110.04      109.13      2.46 o
   2  10   7     1244.12     1209.26     21.79 o
   3  10   7       17.90       20.02      0.60 o
   4  10   7       28.75       28.47      1.08 o
   5  10   7        1.84        2.74      0.57 o
  -5  11   7       18.73       20.16      1.88 o
  -4  11   7      705.53      707.24     14.77 o
  -3  11   7      189.69      194.71      4.45 o
  -2  11   7      276.91      278.99      4.71 o
  -1  11   7       51.27       68.40      1.20 o
   0  11   7      187.21      190.78      2.73 o
   1  11   7     1765.60     1838.77     32.65 o
   2  11   7      145.68      142.34      2.85 o
   3  11   7      315.02      330.88      7.45 o
   4  11   7       63.56       69.89      1.53 o
   5  11   7      273.23      282.38     10.47 o
  -5  12   7       19.84       20.91      1.40 o
  -4  12   7        7.15        5.98      0.71 o
  -3  12   7       25.99       29.59      0.96 o
  -2  12   7      311.98      297.73      5.00 o
  -1  12   7      134.38      140.43      2.42 o
   0  12   7      692.01      667.14     10.64 o
   1  12   7       50.73       56.44      1.46 o
   2  12   7      311.09      303.88     10.60 o
   3  12   7      455.96      413.18     10.14 o
   4  12   7       20.31       18.08      1.00 o
   5  12   7       23.77       25.16      0.71 o
  -5  13   7      192.66      202.46      5.72 o
  -4  13   7        6.42        6.17      0.70 o
  -3  13   7       51.76       50.20      1.29 o
  -2  13   7      233.12      230.35      4.33 o
  -1  13   7      397.46      377.25      6.81 o
   0  13   7       56.40       55.94      1.36 o
   1  13   7      505.91      489.10      9.96 o
   2  13   7      361.31      371.25     11.15 o
   3  13   7      150.08      152.90      4.10 o
   4  13   7       28.91       27.81      2.10 o
   5  13   7      182.03      213.69      8.94 o
  -5  14   7       60.78       63.56      2.34 o
  -4  14   7       61.19       58.59      1.50 o
  -3  14   7       23.13       25.01      0.96 o
  -2  14   7       90.35       89.38      2.21 o
  -1  14   7       64.71       58.30      1.29 o
   0  14   7      151.38      145.57      2.95 o
   1  14   7      175.59      167.85      4.32 o
   2  14   7       52.76       48.49      1.68 o
   3  14   7      127.93      135.87      5.85 o
   4  14   7      290.79      294.59     11.59 o
   5  14   7       34.56       32.67      2.65 o
  -5  15   7       72.26       73.19      2.51 o
  -4  15   7       25.01       22.87      0.95 o
  -3  15   7      138.87      141.16      4.09 o
  -2  15   7       30.14       29.67      1.09 o
  -1  15   7      408.85      391.57      7.07 o
   0  15   7      180.22      178.95      3.36 o
   1  15   7       31.20       32.35      1.24 o
   2  15   7      234.63      236.03     10.49 o
   3  15   7      205.07      196.69      7.84 o
   4  15   7      151.73      153.64      6.51 o
  -4  16   7       53.22       54.16      2.26 o
  -3  16   7      325.78      315.47      8.20 o
  -2  16   7       23.39       23.20      1.00 o
  -1  16   7       70.88       64.69      1.41 o
   0  16   7      178.54      175.55      3.60 o
   1  16   7       18.20       15.71      0.95 o
   2  16   7       50.70       40.07      1.52 o
   3  16   7       11.87       12.58      1.43 o
   4  16   7       85.02       86.76      4.19 o
  -4  17   7      180.32      193.53      8.00 o
  -3  17   7       19.28       18.99      1.33 o
  -2  17   7      229.46      229.70      5.00 o
  -1  17   7      365.08      348.73      6.34 o
   0  17   7      484.61      472.43      8.45 o
   1  17   7      298.86      288.21     12.97 o
   2  17   7      295.12      286.05     15.89 o
   3  17   7        8.90        8.28      1.32 o
   4  17   7       26.52       27.81      2.21 o
  -4  18   7      168.85      174.60      5.10 o
  -3  18   7       88.15       85.32      2.88 o
  -2  18   7        4.67        4.61      0.64 o
  -1  18   7       62.14       59.96      1.37 o
   0  18   7      166.70      168.00      3.46 o
   1  18   7       85.54       81.69      6.07 o
   2  18   7       94.75       92.27      3.97 o
   3  18   7      265.21      278.26     10.82 o
  -3  19   7       72.59       82.72      2.81 o
  -2  19   7      131.37      127.98      3.03 o
  -1  19   7       20.46       21.80      0.86 o
   0  19   7      101.26      104.14      2.46 o
   1  19   7      259.38      277.89     10.47 o
   2  19   7       87.24       92.27      3.97 o
   3  19   7       13.31       14.02      1.55 o
  -3  20   7       10.18        9.62      1.16 o
  -2  20   7      178.49      187.43      4.22 o
  -1  20   7       25.70       24.60      0.78 o
   0  20   7       75.99       77.42      3.86 o
   1  20   7      194.95      185.76      5.19 o
   2  20   7       88.17       80.35      3.64 o
   3  20   7       49.02       44.04      2.65 o
  -2  21   7       39.91       42.18      1.41 o
  -1  21   7      129.57      131.78      3.66 o
   0  21   7      237.58      247.64     12.17 o
   1  21   7      347.35      346.61      9.29 o
   2  21   7       45.07       39.74      2.21 o
  -1  22   7       18.15       16.39      0.83 o
   0  22   7       51.27       47.08      2.87 o
   1  22   7       25.37       25.55      1.22 o
  -2  -9   8       26.61       25.06      1.10 o
  -1  -9   8      562.74      552.99     21.63 o
  -2  -8   8      433.68      415.13      9.89 o
  -1  -8   8      218.83      233.34      9.27 o
   0  -8   8      147.05      139.41      5.74 o
   1  -8   8      103.36      105.96      4.75 o
  -3  -7   8      399.61      368.56     13.08 o
  -2  -7   8      416.39      411.16     10.18 o
  -1  -7   8      511.50      534.22     21.19 o
   0  -7   8      118.23      114.46      4.75 o
   1  -7   8       40.26       41.83      2.21 o
   2  -7   8      552.06      606.63     23.29 o
  -4  -6   8       51.06       56.29      1.82 o
  -3  -6   8      499.79      497.38     22.30 o
  -2  -6   8       61.88       62.49      1.83 o
  -1  -6   8       66.97       66.56      2.87 o
   0  -6   8      971.33      973.74     36.09 o
   1  -6   8       97.39      105.52      4.64 o
   2  -6   8      255.43      259.11      7.41 o
  -4  -5   8        5.22        6.39      0.77 o
  -3  -5   8      113.71      117.16      4.25 o
  -2  -5   8       72.81       60.37      1.75 o
  -1  -5   8      294.54      310.68      7.51 o
   0  -5   8      300.44      337.64     13.25 o
   1  -5   8      513.57      564.58     21.41 o
   2  -5   8      478.03      468.71     13.15 o
   3  -5   8      106.48      107.29      4.64 o
  -5  -4   8      128.07      125.28      6.51 o
  -4  -4   8      119.86      115.77      3.26 o
  -3  -4   8      337.45      309.12      7.69 o
  -2  -4   8      637.12      673.78     13.87 o
  -1  -4   8       21.95       21.25      0.95 o
   0  -4   8     1488.23     1449.73     93.93 o
   1  -4   8      225.07      233.18      5.41 o
   2  -4   8      316.35      295.90      8.27 o
   3  -4   8     1700.13     1695.11     73.68 o
  -5  -3   8      270.15      260.60      8.94 o
  -4  -3   8       84.42      100.07      2.94 o
  -3  -3   8      182.75      181.65      4.08 o
  -2  -3   8      173.21      175.34      3.93 o
  -1  -3   8      487.19      513.09     10.27 o
   0  -3   8     1134.95     1236.47     26.84 o
   1  -3   8      493.51      522.81     15.91 o
   2  -3   8      611.60      628.11     13.39 o
   3  -3   8      723.55      729.84     20.14 o
   4  -3   8      180.23      167.22      7.17 o
  -5  -2   8       20.32       22.63      1.66 o
  -4  -2   8       55.97       48.32      2.87 o
  -3  -2   8      227.31      231.06      5.12 o
  -2  -2   8      233.32      248.04      5.47 o
  -1  -2   8       51.54       49.97      1.31 o
   0  -2   8     1199.52     1326.19     30.06 o
   1  -2   8      907.35      918.08     38.85 o
   2  -2   8      425.90      451.97      9.93 o
   3  -2   8      128.51      127.18      3.10 o
   4  -2   8      127.41      134.05      4.18 o
  -6  -1   8       76.58       80.35      3.53 o
  -5  -1   8      138.41      138.41      5.08 o
  -4  -1   8      406.35      398.58     10.13 o
  -3  -1   8      173.68      184.62      4.14 o
  -2  -1   8       19.65       26.78      0.94 o
  -1  -1   8     1585.65     1601.45     32.83 o
   0  -1   8      378.99      400.93      9.43 o
   1  -1   8     1009.42     1038.54     19.18 o
   2  -1   8        6.36        4.79      0.45 o
   3  -1   8      305.03      307.24      7.02 o
   4  -1   8      301.89      295.73      8.59 o
   5  -1   8       60.58       64.57      2.50 o
  -6   0   8      151.57      157.40      5.85 o
  -5   0   8       28.83       22.96      1.77 o
  -4   0   8       32.12       33.64      1.25 o
  -3   0   8        0.46        0.26      0.42 o
  -2   0   8      356.86      343.43      5.80 o
  -1   0   8      805.49      837.65     13.74 o
   0   0   8     4074.13     4561.09    101.41 o
   1   0   8      197.15      184.54      4.73 o
   2   0   8        0.05        1.73      0.61 o
   3   0   8       21.60       19.62      1.03 o
   4   0   8     2345.49     2323.49     63.88 o
   5   0   8       40.86       34.92      1.75 o
   6   0   8      294.15      284.88     12.03 o
  -6   1   8       77.15       76.05      3.53 o
  -5   1   8      133.23      135.21      5.19 o
  -4   1   8      402.24      394.05     15.45 o
  -3   1   8      180.53      185.20      3.63 o
  -2   1   8       21.32       28.49      0.83 o
  -1   1   8     1574.70     1584.50     25.28 o
   0   1   8      367.57      381.28      8.64 o
   1   1   8      979.52     1003.83     29.14 o
   2   1   8        6.31        4.96      0.39 o
   3   1   8      305.70      304.57      7.00 o
   4   1   8      300.33      294.24      8.59 o
   5   1   8       57.30       58.50      2.42 o
   6   1   8      168.96      168.78      5.42 o
  -6   2   8       30.83       33.06      2.04 o
  -5   2   8       21.97       24.94      1.48 o
  -4   2   8       54.32       46.03      1.80 o
  -3   2   8      229.96      235.54      4.09 o
  -2   2   8      245.35      255.23      4.33 o
  -1   2   8       49.39       47.03      1.09 o
   0   2   8     1239.99     1386.00     21.70 o
   1   2   8      876.18      886.94     20.04 o
   2   2   8      432.16      435.48      8.63 o
   3   2   8      122.21      120.86      3.05 o
   4   2   8      120.57      126.26      4.10 o
   5   2   8       12.71       13.60      1.49 o
   6   2   8       33.72       34.11      1.83 o
  -6   3   8      237.84      246.86      6.75 o
  -5   3   8      274.73      268.46      7.21 o
  -4   3   8       81.33       97.76      3.08 o
  -3   3   8      181.99      181.68      3.22 o
  -2   3   8      178.83      180.25      3.38 o
  -1   3   8      475.53      479.62      6.85 o
   0   3   8     1146.52     1215.28     16.87 o
   1   3   8      481.36      513.43     10.02 o
   2   3   8      601.26      585.51     10.44 o
   3   3   8      741.98      716.68     16.06 o
   4   3   8      171.78      160.66      3.97 o
   5   3   8      285.53      282.60      8.31 o
   6   3   8       22.48       19.77      1.48 o
  -6   4   8       38.95       39.79      1.60 o
  -5   4   8      130.36      121.65      3.11 o
  -4   4   8      117.74      112.95      3.47 o
  -3   4   8      324.81      298.81      5.71 o
  -2   4   8      631.32      659.01     10.02 o
  -1   4   8       26.66       25.41      0.51 o
   0   4   8     1523.84     1548.64     19.90 o
   1   4   8      224.17      239.05      4.67 o
   2   4   8      325.11      311.98      8.33 o
   3   4   8     1708.64     1710.96     37.40 o
   4   4   8        4.46        4.53      0.59 o
   5   4   8        7.59        9.47      1.01 o
   6   4   8        3.97        3.12      1.43 o
  -6   5   8       94.24      103.28      2.82 o
  -5   5   8      164.87      161.98      3.91 o
  -4   5   8        5.10        7.31      0.68 o
  -3   5   8      123.15      124.64      2.55 o
  -2   5   8       71.38       58.23      1.10 o
  -1   5   8      286.07      294.88      3.99 o
   0   5   8      298.20      328.90      4.67 o
   1   5   8      515.13      538.67      9.43 o
   2   5   8      472.92      469.60      9.48 o
   3   5   8      102.94       97.27      2.55 o
   4   5   8       27.21       23.19      1.02 o
   5   5   8      868.12      875.21     24.43 o
   6   5   8      213.11      205.71      6.32 o
  -6   6   8       61.64       59.22      1.95 o
  -5   6   8       68.09       66.83      2.00 o
  -4   6   8       49.93       53.75      1.40 o
  -3   6   8      495.31      495.78      9.16 o
  -2   6   8       65.70       62.44      1.17 o
  -1   6   8       60.87       59.33      1.24 o
   0   6   8      950.13      915.91     12.03 o
   1   6   8      102.59      107.65      2.32 o
   2   6   8      259.84      256.46      6.07 o
   3   6   8      342.14      317.40      7.26 o
   4   6   8       25.92       19.48      0.95 o
   5   6   8      100.48      112.81      3.67 o
   6   6   8       25.49       28.49      1.64 o
  -6   7   8      119.38      119.53      3.77 o
  -5   7   8      135.67      130.27      2.80 o
  -4   7   8       22.25       29.07      0.94 o
  -3   7   8      384.44      358.43      6.11 o
  -2   7   8      407.46      410.10      6.28 o
  -1   7   8      528.91      537.29      8.06 o
   0   7   8      114.74      110.06      1.98 o
   1   7   8       41.35       41.73      0.95 o
   2   7   8      558.82      583.76     11.40 o
   3   7   8      507.83      504.93     12.86 o
   4   7   8       82.88       91.39      3.33 o
   5   7   8       72.89       72.41      2.58 o
   6   7   8       87.00       91.57      3.24 o
  -6   8   8       30.04       27.70      1.61 o
  -5   8   8       13.15       12.73      0.68 o
  -4   8   8      623.42      594.26     11.10 o
  -3   8   8      371.52      345.52      7.41 o
  -2   8   8      415.03      390.25      7.58 o
  -1   8   8      211.55      225.98      3.26 o
   0   8   8      139.66      133.70      2.01 o
   1   8   8      113.76      110.73      1.98 o
   2   8   8      800.67      827.39     17.29 o
   3   8   8      104.17      103.50      3.03 o
   4   8   8      310.03      297.32      7.93 o
   5   8   8       28.62       25.17      1.36 o
   6   8   8       78.26       72.47      2.69 o
  -6   9   8        5.41        6.84      1.13 o
  -5   9   8       59.13       51.72      2.18 o
  -4   9   8      366.43      368.30      7.96 o
  -3   9   8       54.49       50.65      1.53 o
  -2   9   8       26.69       26.00      0.78 o
  -1   9   8      548.50      546.77      8.23 o
   0   9   8       10.53       10.73      0.40 o
   1   9   8      555.11      547.79      8.99 o
   2   9   8       85.87       85.46      1.61 o
   3   9   8      243.01      244.68      4.38 o
   4   9   8      309.68      307.95      7.29 o
   5   9   8        5.20        3.44      0.70 o
  -5  10   8      119.85      128.71      3.96 o
  -4  10   8      193.18      189.15      4.41 o
  -3  10   8      161.19      144.82      3.43 o
  -2  10   8      419.35      418.61      6.98 o
  -1  10   8      291.45      295.32      4.52 o
   0  10   8      210.18      209.16      3.01 o
   1  10   8     2176.54     2109.53     37.86 o
   2  10   8       54.59       57.89      1.61 o
   3  10   8       56.30       53.67      1.23 o
   4  10   8      101.65      100.57      2.23 o
   5  10   8       10.32        9.54      0.83 o
  -5  11   8       11.56       10.61      1.55 o
  -4  11   8      608.19      598.32     12.62 o
  -3  11   8      393.33      372.28      7.98 o
  -2  11   8      331.48      312.13      5.25 o
  -1  11   8      247.57      235.26      3.65 o
   0  11   8       15.44       18.15      0.51 o
   1  11   8      448.67      443.29      8.12 o
   2  11   8        0.20        0.38      0.33 o
   3  11   8      248.84      251.92      5.23 o
   4  11   8      311.73      325.30      8.98 o
   5  11   8      128.12      131.07      3.81 o
  -5  12   8       19.86       23.74      1.51 o
  -4  12   8       28.13       28.52      1.29 o
  -3  12   8       62.18       71.97      1.71 o
  -2  12   8      835.81      756.22     12.37 o
  -1  12   8      138.37      127.74      2.06 o
   0  12   8      295.97      294.46      4.46 o
   1  12   8        1.97        4.67      0.58 o
   2  12   8      412.08      383.25      8.02 o
   3  12   8       82.17       84.15      2.04 o
   4  12   8      112.00      127.91      3.14 o
   5  12   8       18.90       17.67      1.01 o
  -5  13   8      132.59      132.49      4.09 o
  -4  13   8       34.93       37.85      1.87 o
  -3  13   8       99.04       96.13      2.14 o
  -2  13   8      310.48      300.03      5.20 o
  -1  13   8      403.08      400.31      7.25 o
   0  13   8       38.18       33.69      0.90 o
   1  13   8      476.40      442.28     10.81 o
   2  13   8       35.22       37.45      1.82 o
   3  13   8       85.62       78.07      2.40 o
   4  13   8       62.74       80.40      2.59 o
   5  13   8      116.75      129.91      5.96 o
  -5  14   8       52.22       49.87      2.10 o
  -4  14   8      164.24      159.00      3.82 o
  -3  14   8      506.52      472.09      8.80 o
  -2  14   8       35.48       34.13      1.18 o
  -1  14   8      110.17      104.85      2.14 o
   0  14   8      479.60      444.18      7.97 o
   1  14   8       34.03       30.67      1.24 o
   2  14   8      821.68      802.38     26.88 o
   3  14   8       78.86       82.86      2.53 o
   4  14   8       67.22       68.10      3.64 o
  -4  15   8       11.22        8.34      0.57 o
  -3  15   8      428.47      436.63     11.02 o
  -2  15   8      182.28      184.00      4.09 o
  -1  15   8       10.69       11.51      0.61 o
   0  15   8      351.68      346.60      6.30 o
   1  15   8       97.32       92.71      2.69 o
   2  15   8      419.63      434.13     15.45 o
   3  15   8       14.40       14.96      1.93 o
   4  15   8       85.91      101.44      4.75 o
  -4  16   8        6.02        7.33      1.32 o
  -3  16   8       90.82       93.72      3.08 o
  -2  16   8       28.56       24.82      1.07 o
  -1  16   8      107.13       98.98      2.04 o
   0  16   8       72.27       73.46      2.28 o
   1  16   8      262.30      250.30      6.38 o
   2  16   8      108.33      108.44      3.15 o
   3  16   8      160.99      164.57      6.73 o
   4  16   8       40.91       34.55      2.54 o
  -4  17   8      120.77      140.22     10.98 o
  -3  17   8      176.45      184.61      5.18 o
  -2  17   8      230.12      235.11      5.14 o
  -1  17   8      192.91      186.07      3.55 o
   0  17   8      155.37      143.25      3.19 o
   1  17   8      191.32      188.15      4.31 o
   2  17   8      344.21      359.11     18.82 o
   3  17   8      131.14      125.94      5.41 o
   4  17   8      165.31      165.34      7.06 o
  -3  18   8      128.54      128.67      3.94 o
  -2  18   8        3.54        4.19      0.66 o
  -1  18   8      142.94      156.64      3.06 o
   0  18   8       43.22       41.63      1.55 o
   1  18   8      279.59      278.88      9.96 o
   2  18   8       15.48       13.69      1.43 o
   3  18   8      117.59      118.99      5.19 o
  -3  19   8       44.00       44.58      2.10 o
  -2  19   8       19.37       23.53      1.10 o
  -1  19   8       79.60       85.57      1.85 o
   0  19   8       22.43       19.82      0.87 o
   1  19   8      352.48      346.36     12.12 o
   2  19   8      106.29       99.34      4.30 o
   3  19   8       21.34       18.21      1.88 o
  -2  20   8      436.74      452.75      9.50 o
  -1  20   8       28.07       30.82      0.95 o
   0  20   8       92.92       96.01      2.37 o
   1  20   8      121.49      115.68      3.43 o
   2  20   8       87.30       85.76      3.86 o
  -2  21   8       43.11       48.92      1.61 o
  -1  21   8       99.61       95.93      2.66 o
   0  21   8       83.02       85.24      2.18 o
   1  21   8       64.61       65.52      2.22 o
   0  22   8       39.98       40.38      1.54 o
  -2  -9   9       19.49       19.98      1.10 o
  -2  -8   9       88.68       89.85      2.87 o
  -1  -8   9      435.15      420.98     16.34 o
   0  -8   9       75.26       72.30      3.53 o
   1  -8   9      110.49      112.47      4.75 o
  -3  -7   9      291.42      296.25      9.16 o
  -2  -7   9      514.06      512.73     18.54 o
  -1  -7   9       56.56       57.29      2.76 o
   0  -7   9      495.98      549.01     21.19 o
   1  -7   9      193.38      204.86      8.06 o
  -3  -6   9       10.38       11.98      0.85 o
  -2  -6   9      195.72      184.35      4.83 o
  -1  -6   9      248.67      259.11      6.31 o
   0  -6   9       29.60       29.14      1.88 o
   1  -6   9      847.41      778.48     31.90 o
   2  -6   9     2039.20     2071.54     75.94 o
  -4  -5   9      374.28      339.38      8.89 o
  -3  -5   9      379.85      374.27      9.95 o
  -2  -5   9      586.30      591.30     18.27 o
  -1  -5   9      170.23      173.84      4.40 o
   0  -5   9     2189.40     2118.12     81.90 o
   1  -5   9      714.73      699.05     19.71 o
   2  -5   9      227.57      227.02      8.39 o
   3  -5   9      246.66      256.63     10.27 o
  -5  -4   9      181.23      170.53      7.73 o
  -4  -4   9      196.97      192.40      5.12 o
  -3  -4   9      133.48      123.70      3.37 o
  -2  -4   9      617.11      648.18     19.97 o
  -1  -4   9       16.07       16.66      0.86 o
   0  -4   9      479.78      471.87     14.54 o
   1  -4   9      127.34      135.29      3.25 o
   2  -4   9      342.65      343.72      8.35 o
   3  -4   9     1678.06     1647.37     65.89 o
  -5  -3   9      112.34      112.71      3.39 o
  -4  -3   9      125.94      135.57      3.90 o
  -3  -3   9      739.27      750.21     18.32 o
  -2  -3   9      670.55      727.79     16.95 o
  -1  -3   9     1075.64     1128.84     23.54 o
   0  -3   9      130.69      130.32      2.99 o
   1  -3   9      127.92      120.65      2.89 o
   2  -3   9      570.33      572.66     12.56 o
   3  -3   9      286.79      296.13      8.66 o
   4  -3   9      185.29      179.36      7.84 o
  -5  -2   9      101.46      114.35      4.42 o
  -4  -2   9       42.42       45.64      1.80 o
  -3  -2   9      398.14      399.53      8.46 o
  -2  -2   9      293.71      291.71      6.19 o
  -1  -2   9      210.30      203.49      7.77 o
   0  -2   9     1527.22     1588.60     42.06 o
   1  -2   9      319.65      311.52      7.11 o
   2  -2   9      170.01      166.20      4.09 o
   3  -2   9      899.60      885.94     23.84 o
   4  -2   9       55.67       64.15      2.42 o
  -6  -1   9        1.54        1.88      1.21 o
  -5  -1   9       32.60       34.11      2.10 o
  -4  -1   9       96.22       88.45      2.76 o
  -3  -1   9      332.10      333.20      7.20 o
  -2  -1   9     1568.28     1541.72     32.37 o
  -1  -1   9      489.56      447.63      9.10 o
   0  -1   9      535.47      630.81     15.41 o
   1  -1   9        9.45       15.16      0.75 o
   2  -1   9      179.36      163.78      4.18 o
   3  -1   9     1254.90     1200.27     32.90 o
   4  -1   9      659.72      640.42     17.99 o
   5  -1   9       20.06       22.30      2.10 o
  -6   0   9       70.04       74.61      3.42 o
  -5   0   9       44.29       37.42      2.21 o
  -4   0   9        4.57        6.37      0.82 o
  -3   0   9      361.81      361.21      7.80 o
  -2   0   9      295.41      304.66      5.17 o
  -1   0   9       21.47       22.64      0.66 o
   0   0   9      898.88      945.54     22.63 o
   1   0   9     1135.71     1172.33     24.53 o
   2   0   9      144.50      156.77      5.48 o
   3   0   9       71.78       70.55      2.36 o
   4   0   9      715.54      706.53     19.82 o
   5   0   9        0.03       -0.22      0.70 o
  -6   1   9        1.75        4.30      1.32 o
  -5   1   9       31.19       30.46      2.10 o
  -4   1   9       97.06       93.77      2.86 o
  -3   1   9      334.31      334.64      7.24 o
  -2   1   9     1557.26     1581.60     25.56 o
  -1   1   9      464.93      420.60      7.03 o
   0   1   9      528.46      586.15     13.46 o
   1   1   9        9.10       13.52      0.78 o
   2   1   9      174.81      162.68      3.88 o
   3   1   9     1256.98     1182.31     26.26 o
   4   1   9      653.37      638.90     17.95 o
   5   1   9       21.93       22.63      1.48 o
   6   1   9      206.13      214.89      6.67 o
  -6   2   9       51.74       52.21      2.14 o
  -5   2   9      103.65      113.69      4.53 o
  -4   2   9       42.73       47.03      2.48 o
  -3   2   9      395.01      387.52      8.48 o
  -2   2   9      285.53      280.30      4.87 o
  -1   2   9      216.91      208.28      3.25 o
   0   2   9     1544.14     1605.69     23.79 o
   1   2   9      330.98      314.43      5.48 o
   2   2   9      161.60      160.96      5.43 o
   3   2   9      875.91      837.23     19.03 o
   4   2   9       55.84       59.60      3.15 o
   5   2   9       70.10       65.73      2.50 o
   6   2   9       77.99       85.24      3.59 o
  -6   3   9      152.17      154.43      4.56 o
  -5   3   9      117.30      112.17      4.03 o
  -4   3   9      135.66      140.09      4.03 o
  -3   3   9      732.05      736.13     12.50 o
  -2   3   9      681.29      721.10     14.73 o
  -1   3   9     1083.70     1141.98     15.74 o
   0   3   9      121.62      121.12      1.87 o
   1   3   9      124.54      117.57      2.21 o
   2   3   9      560.64      554.72     16.16 o
   3   3   9      290.82      304.23      6.94 o
   4   3   9      192.47      178.09      5.42 o
   5   3   9      194.40      189.98      5.85 o
   6   3   9       20.45       25.60      1.64 o
  -6   4   9       34.28       32.80      2.26 o
  -5   4   9      176.59      167.45      4.88 o
  -4   4   9      194.01      185.09      5.22 o
  -3   4   9      130.08      117.04      2.51 o
  -2   4   9      621.10      647.83     10.42 o
  -1   4   9       19.29       19.22      0.49 o
   0   4   9      497.86      488.88      6.41 o
   1   4   9      131.23      134.52      2.47 o
   2   4   9      339.23      331.28     10.67 o
   3   4   9     1704.83     1702.97     37.15 o
   4   4   9       85.99       88.21      2.40 o
   5   4   9      187.68      182.63      5.62 o
   6   4   9       46.00       50.49      2.22 o
  -6   5   9       33.62       34.16      1.76 o
  -5   5   9        2.08        2.91      0.70 o
  -4   5   9      373.29      338.71      8.88 o
  -3   5   9      405.16      406.21      8.24 o
  -2   5   9      587.05      577.57      8.79 o
  -1   5   9      168.86      168.94      2.36 o
   0   5   9     2164.35     2110.49     29.70 o
   1   5   9      718.67      714.32     11.13 o
   2   5   9      217.07      214.21      5.09 o
   3   5   9      249.90      244.74      7.50 o
   4   5   9        9.04        9.30      0.74 o
   5   5   9      332.27      331.08      9.64 o
   6   5   9      123.93      129.24      4.25 o
  -6   6   9        3.06        2.06      0.82 o
  -5   6   9       33.06       36.77      1.44 o
  -4   6   9      111.24      116.19      2.52 o
  -3   6   9        9.08       10.83      0.99 o
  -2   6   9      200.62      187.86      3.25 o
  -1   6   9      236.35      245.12      3.68 o
   0   6   9       30.24       30.97      0.59 o
   1   6   9      859.93      821.06     13.39 o
   2   6   9     2023.76     1922.29     37.31 o
   3   6   9      507.72      497.55     11.20 o
   4   6   9      132.78      119.83      3.08 o
   5   6   9      110.76      112.32      3.67 o
   6   6   9      209.10      225.29      6.87 o
  -6   7   9       45.10       46.18      1.75 o
  -5   7   9       46.62       46.88      1.60 o
  -4   7   9      282.63      279.89      5.46 o
  -3   7   9      282.11      279.71      4.86 o
  -2   7   9      519.14      526.12      9.34 o
  -1   7   9       52.78       55.35      1.05 o
   0   7   9      516.00      534.80      7.51 o
   1   7   9      191.71      190.73      3.34 o
   2   7   9     1036.84     1025.72     19.69 o
   3   7   9       28.05       27.21      0.91 o
   4   7   9      232.08      222.73      8.25 o
   5   7   9       22.33       19.68      1.33 o
  -5   8   9      120.98      113.37      2.48 o
  -4   8   9       76.88       76.04      1.76 o
  -3   8   9      311.81      305.05      8.84 o
  -2   8   9       81.72       78.10      2.12 o
  -1   8   9      427.02      407.67      6.21 o
   0   8   9       82.10       77.77      1.36 o
   1   8   9      109.68      104.31      2.05 o
   2   8   9       79.79       75.60      2.49 o
   3   8   9       53.57       53.94      1.37 o
   4   8   9      413.54      410.44     11.88 o
   5   8   9      145.43      145.78      4.97 o
  -5   9   9       46.13       47.78      2.11 o
  -4   9   9      263.39      260.41      7.07 o
  -3   9   9      103.47       89.39      2.33 o
  -2   9   9       17.00       16.23      0.66 o
  -1   9   9      890.02      880.45     13.11 o
   0   9   9       57.98       53.73      1.02 o
   1   9   9      379.30      365.68      6.80 o
   2   9   9     1262.60     1208.40     22.09 o
   3   9   9      212.63      211.79      5.51 o
   4   9   9       46.40       52.72      1.63 o
   5   9   9        0.65       -0.11      0.62 o
  -5  10   9       24.06       21.21      1.48 o
  -4  10   9        8.16        7.68      1.01 o
  -3  10   9       32.28       33.63      1.67 o
  -2  10   9      915.91      857.46     16.77 o
  -1  10   9       64.92       71.58      1.30 o
   0  10   9       18.14       16.48      0.52 o
   1  10   9     1804.79     1739.99     36.79 o
   2  10   9      619.72      613.70     11.22 o
   3  10   9      156.71      149.06      3.10 o
   4  10   9      137.72      141.10      3.79 o
   5  10   9       17.88       19.67      1.21 o
  -5  11   9        5.92        5.71      1.01 o
  -4  11   9      229.72      227.90      6.30 o
  -3  11   9      103.98      110.70      3.93 o
  -2  11   9      209.18      203.44      4.40 o
  -1  11   9      352.68      337.02      5.22 o
   0  11   9       64.14       56.91      1.08 o
   1  11   9      264.70      254.55      4.81 o
   2  11   9      105.84      100.56      2.10 o
   3  11   9      526.54      560.72     11.18 o
   4  11   9      142.95      152.88      4.48 o
   5  11   9       91.41       92.83      2.96 o
  -5  12   9       77.53       71.26      2.69 o
  -4  12   9      317.68      314.59      8.39 o
  -3  12   9        4.90        5.46      0.70 o
  -2  12   9      545.37      517.83      8.58 o
  -1  12   9      100.08       96.67      1.66 o
   0  12   9      228.60      203.27      3.19 o
   1  12   9      102.91      103.91      2.12 o
   2  12   9      147.34      141.61      3.06 o
   3  12   9      111.03      111.43      2.41 o
   4  12   9      111.63      119.73      4.00 o
   5  12   9       22.41       24.60      1.03 o
  -5  13   9      226.37      224.06      6.33 o
  -4  13   9      166.20      172.03      4.10 o
  -3  13   9      174.07      172.85      3.52 o
  -2  13   9      141.56      137.55      2.71 o
  -1  13   9      295.33      283.79      4.38 o
   0  13   9      203.57      205.09      4.29 o
   1  13   9      319.60      293.76      7.34 o
   2  13   9      189.08      176.61      4.70 o
   3  13   9       29.39       28.25      1.36 o
   4  13   9       41.84       52.01      1.98 o
  -4  14   9       15.76       16.95      1.04 o
  -3  14   9       91.84       89.48      2.02 o
  -2  14   9      157.61      145.80      2.60 o
  -1  14   9      571.00      549.92      9.86 o
   0  14   9      335.61      347.57      6.33 o
   1  14   9       22.88       21.12      1.44 o
   2  14   9      660.04      682.70     21.96 o
   3  14   9       37.03       41.91      1.68 o
   4  14   9       64.42       66.56      3.53 o
  -4  15   9       76.75       73.83      1.79 o
  -3  15   9      329.60      323.05      7.02 o
  -2  15   9       80.25       77.69      2.08 o
  -1  15   9        8.92        7.21      0.51 o
   0  15   9      370.01      394.34      7.16 o
   1  15   9      194.20      187.74      4.10 o
   2  15   9      286.98      287.48      7.29 o
   3  15   9       25.02       29.37      3.15 o
   4  15   9        4.98        2.76      1.32 o
  -4  16   9       23.28       26.48      1.75 o
  -3  16   9       92.14       95.56      3.12 o
  -2  16   9      109.56      117.57      2.86 o
  -1  16   9      116.83      116.04      2.90 o
   0  16   9        9.61        8.68      0.55 o
   1  16   9      126.82      127.19      3.68 o
   2  16   9       42.84       42.63      1.64 o
   3  16   9      212.14      203.09      8.17 o
   4  16   9       25.16       31.46      2.43 o
  -3  17   9       71.49       78.57      2.77 o
  -2  17   9       65.72       66.06      2.38 o
  -1  17   9      349.87      335.75      6.18 o
   0  17   9      506.22      503.63     12.47 o
   1  17   9        0.59        0.95      0.95 o
   2  17   9      128.48      138.04      8.00 o
   3  17   9       49.42       51.33      2.87 o
  -3  18   9       86.85       80.95      2.85 o
  -2  18   9       45.00       44.19      1.91 o
  -1  18   9      175.69      180.02      3.49 o
   0  18   9       95.21       94.24      2.33 o
   1  18   9       93.24       96.95      2.64 o
   2  18   9       31.55       35.94      3.92 o
   3  18   9       29.79       31.35      2.21 o
  -3  19   9       15.24       16.56      1.40 o
  -2  19   9       90.16       90.27      3.00 o
  -1  19   9        4.18        5.46      0.51 o
   0  19   9        9.88       10.85      0.77 o
   1  19   9       36.54       36.33      1.26 o
   2  19   9      183.86      180.47      7.28 o
  -2  20   9      290.57      289.97      8.00 o
  -1  20   9      128.12      129.54      2.66 o
   0  20   9        3.39        4.95      0.68 o
   1  20   9      175.48      173.15      7.82 o
   2  20   9       23.28       24.50      1.88 o
  -1  21   9      156.94      171.67      3.40 o
   0  21   9      121.46      116.32      5.88 o
   1  21   9        4.62        5.59      0.79 o
  -2  -9  10      139.11      153.64      5.19 o
  -2  -8  10      323.50      343.38     10.71 o
  -3  -7  10      306.82      313.47      9.93 o
  -2  -7  10     1200.64     1203.02     28.99 o
  -1  -7  10      708.27      702.05     27.48 o
   0  -7  10      602.01      624.18     24.95 o
   1  -7  10      597.35      620.65     23.40 o
  -3  -6  10      394.67      397.64     10.26 o
  -2  -6  10      267.77      263.80      6.55 o
  -1  -6  10      178.11      186.24      4.69 o
   0  -6  10      402.82      436.32     16.45 o
   1  -6  10      596.59      571.20     23.29 o
   2  -6  10     2300.73     2275.30     88.85 o
  -4  -5  10      172.46      161.22      4.35 o
  -3  -5  10      170.12      174.08      4.67 o
  -2  -5  10      158.07      165.55      4.43 o
  -1  -5  10      126.84      121.06      3.10 o
   0  -5  10     1310.09     1235.77     48.79 o
   1  -5  10      276.26      285.11     12.58 o
   2  -5  10      786.21      821.42     30.91 o
  -5  -4  10      534.24      563.91     22.52 o
  -4  -4  10      263.69      272.62      6.97 o
  -3  -4  10      650.50      610.95     15.14 o
  -2  -4  10      431.66      425.41     16.00 o
  -1  -4  10      197.55      215.93      4.78 o
   0  -4  10       19.60       23.28      0.93 o
   1  -4  10      304.16      309.61      7.09 o
   2  -4  10      332.75      328.68     14.68 o
   3  -4  10      361.60      365.01     14.24 o
  -5  -3  10       19.15       24.27      1.51 o
  -4  -3  10      108.72       98.90      2.97 o
  -3  -3  10      183.73      185.97      4.83 o
  -2  -3  10     1473.92     1453.23     43.11 o
  -1  -3  10     2411.80     2439.31     49.78 o
   0  -3  10      195.53      182.16      4.24 o
   1  -3  10      224.88      254.96      5.81 o
   2  -3  10      630.91      658.17     24.78 o
   3  -3  10      627.00      619.43     23.62 o
   4  -3  10      210.33      226.27      9.38 o
  -5  -2  10      258.81      258.72      8.72 o
  -4  -2  10       13.42       19.81      1.22 o
  -3  -2  10      430.50      436.00     10.93 o
  -2  -2  10      518.02      500.03     10.80 o
  -1  -2  10      770.03      764.12     17.77 o
   0  -2  10      217.93      217.56      5.01 o
   1  -2  10      113.52      105.97      2.50 o
   2  -2  10      480.02      466.49     12.76 o
   3  -2  10      903.80      892.87     25.21 o
   4  -2  10      690.07      712.70     27.81 o
  -5  -1  10       75.22       77.26      3.31 o
  -4  -1  10      240.13      243.63      7.40 o
  -3  -1  10       35.56       41.82      1.38 o
  -2  -1  10      853.02      835.04     27.14 o
  -1  -1  10      954.61      931.96     28.24 o
   0  -1  10      259.49      260.65     10.16 o
   1  -1  10      156.27      162.04      3.45 o
   2  -1  10      445.07      400.65      9.16 o
   3  -1  10      242.36      278.76      8.27 o
   4  -1  10      123.77      123.30      5.19 o
   5  -1  10       58.64       60.60      3.53 o
  -6   0  10       58.29       61.59      3.20 o
  -5   0  10        8.44        7.06      1.21 o
  -4   0  10      357.85      370.78      9.57 o
  -3   0  10     1269.77     1263.29     26.36 o
  -2   0  10      122.71      124.28      2.94 o
  -1   0  10       43.23       41.51      1.67 o
   0   0  10       80.87       89.70      1.75 o
   1   0  10     1290.72     1323.90     24.91 o
   2   0  10      343.86      337.92      7.68 o
   3   0  10      387.04      379.03     10.85 o
   4   0  10      566.41      546.01     15.45 o
   5   0  10        0.13       -0.06      0.78 o
  -6   1  10      108.78      117.44      4.86 o
  -5   1  10       74.53       78.70      3.42 o
  -4   1  10      231.59      234.00      5.41 o
  -3   1  10       36.47       40.49      1.61 o
  -2   1  10      882.35      886.25     14.32 o
  -1   1  10      918.39      930.47     13.95 o
   0   1  10      260.84      269.02      4.69 o
   1   1  10      168.63      178.75      3.12 o
   2   1  10      467.21      409.46      9.16 o
   3   1  10      251.58      288.76      6.62 o
   4   1  10      125.31      125.39      5.74 o
   5   1  10       60.68       59.69      2.42 o
   6   1  10       50.05       51.70      2.38 o
  -6   2  10       45.02       52.54      2.98 o
  -5   2  10      251.64      246.25      8.83 o
  -4   2  10       10.56       15.83      1.38 o
  -3   2  10      436.03      430.46      9.32 o
  -2   2  10      517.86      487.78      9.61 o
  -1   2  10      777.49      746.41     11.34 o
   0   2  10      220.78      214.27      3.41 o
   1   2  10      102.75       93.85      1.90 o
   2   2  10      478.99      448.11     10.31 o
   3   2  10      893.73      916.29     20.15 o
   4   2  10      706.10      692.25     19.59 o
   5   2  10       20.54       21.70      4.19 o
   6   2  10       87.63      104.68      3.71 o
  -6   3  10       21.13       22.87      1.55 o
  -5   3  10       18.49       24.64      1.62 o
  -4   3  10      105.04       95.75      3.08 o
  -3   3  10      178.74      174.89      4.43 o
  -2   3  10     1465.37     1434.52     23.62 o
  -1   3  10     2431.49     2402.16     33.25 o
   0   3  10      197.88      179.52      2.67 o
   1   3  10      228.74      250.75      4.48 o
   2   3  10      618.69      614.21     14.09 o
   3   3  10      631.44      582.20     13.28 o
   4   3  10      210.16      214.47      6.56 o
   5   3  10       83.72       84.93      3.04 o
   6   3  10       51.73       54.49      2.38 o
  -6   4  10      164.47      165.93      4.81 o
  -5   4  10      533.88      548.60     14.24 o
  -4   4  10      260.40      257.65      7.11 o
  -3   4  10      636.75      603.92     12.14 o
  -2   4  10      425.59      424.67      7.12 o
  -1   4  10      191.12      203.56      3.19 o
   0   4  10       18.49       21.96      0.56 o
   1   4  10      312.89      312.50      5.46 o
   2   4  10      311.16      313.60      6.34 o
   3   4  10      355.75      344.51      8.00 o
   4   4  10      271.49      253.23      7.49 o
   5   4  10      136.09      137.22      4.45 o
  -6   5  10       33.66       32.85      1.78 o
  -5   5  10       98.17      104.30      2.80 o
  -4   5  10      175.08      154.57      4.58 o
  -3   5  10      170.55      172.74      4.01 o
  -2   5  10      164.40      167.81      2.98 o
  -1   5  10      122.62      110.37      1.75 o
   0   5  10     1276.26     1249.12     16.66 o
   1   5  10      282.16      294.52      7.13 o
   2   5  10      788.24      771.79     17.44 o
   3   5  10      104.01      102.73      2.67 o
   4   5  10       99.56       92.54      3.08 o
   5   5  10      146.79      140.23      4.49 o
  -5   6  10      382.17      382.75      9.19 o
  -4   6  10      390.77      399.72      8.73 o
  -3   6  10      403.18      410.96      7.64 o
  -2   6  10      259.42      250.85      4.89 o
  -1   6  10      176.19      177.25      2.65 o
   0   6  10      396.39      407.14      5.46 o
   1   6  10      599.46      590.77      8.92 o
   2   6  10     2356.99     2291.20     50.19 o
   3   6  10      328.90      325.95      7.49 o
   4   6  10      166.84      163.31      6.28 o
   5   6  10       65.18       64.56      2.46 o
  -5   7  10        1.06        2.07      0.72 o
  -4   7  10        9.99       11.95      0.70 o
  -3   7  10      315.63      302.36      5.82 o
  -2   7  10     1200.82     1172.62     21.40 o
  -1   7  10      714.01      707.84      9.84 o
   0   7  10      625.36      633.47     11.43 o
   1   7  10      608.10      585.01      8.94 o
   2   7  10      244.99      236.70      5.45 o
   3   7  10      224.70      210.94      4.95 o
   4   7  10      136.14      129.00      4.22 o
   5   7  10       16.06       13.79      1.16 o
  -5   8  10        6.31        6.35      0.48 o
  -4   8  10      592.83      612.66     11.42 o
  -3   8  10      177.31      161.86      3.27 o
  -2   8  10      332.28      331.00      7.18 o
  -1   8  10      641.84      642.16      9.64 o
   0   8  10      163.51      157.03      2.54 o
   1   8  10      984.49      964.24     14.46 o
   2   8  10       56.70       55.27      1.84 o
   3   8  10      117.15      125.37      2.85 o
   4   8  10      678.34      675.63     15.13 o
   5   8  10      182.06      194.63      5.89 o
  -5   9  10       32.30       32.02      1.80 o
  -4   9  10      121.62      120.66      3.76 o
  -3   9  10      133.52      122.88      3.04 o
  -2   9  10      150.05      155.22      3.61 o
  -1   9  10      811.55      774.02     11.56 o
   0   9  10      161.00      151.25      2.73 o
   1   9  10      308.32      310.86      5.92 o
   2   9  10       68.60       67.15      1.33 o
   3   9  10      143.01      140.39      2.97 o
   4   9  10       14.52       19.38      0.99 o
   5   9  10       69.85       78.10      2.73 o
  -5  10  10        0.20        0.51      0.90 o
  -4  10  10       72.18       67.49      2.65 o
  -3  10  10      305.26      281.86      6.22 o
  -2  10  10      339.13      310.67      6.69 o
  -1  10  10      172.49      168.93      2.74 o
   0  10  10       11.22       11.64      0.51 o
   1  10  10      122.43      130.57      2.81 o
   2  10  10      386.60      395.58      7.39 o
   3  10  10       62.02       61.24      1.48 o
   4  10  10      120.20      119.88      2.72 o
   5  10  10       12.08       12.66      1.01 o
  -5  11  10      156.58      155.95      4.73 o
  -4  11  10      133.47      133.29      4.04 o
  -3  11  10      347.05      319.51      6.98 o
  -2  11  10      189.38      185.19      4.22 o
  -1  11  10      216.04      204.48      3.64 o
   0  11  10      148.45      152.57      3.32 o
   1  11  10     2397.45     2346.36     37.76 o
   2  11  10      404.91      408.91      9.48 o
   3  11  10       86.99       91.52      2.29 o
   4  11  10        9.23        6.75      0.44 o
   5  11  10      103.07      105.08      3.28 o
  -5  12  10      122.63      122.47      4.08 o
  -4  12  10       91.49       87.61      3.00 o
  -3  12  10       23.59       23.21      1.14 o
  -2  12  10      355.25      351.76      6.67 o
  -1  12  10      119.66      114.68      1.96 o
   0  12  10      156.27      158.64      3.03 o
   1  12  10      152.22      152.92      2.72 o
   2  12  10      128.79      133.35      4.35 o
   3  12  10       24.22       24.13      0.87 o
   4  12  10       40.39       47.22      1.32 o
  -4  13  10       74.31       78.40      2.77 o
  -3  13  10       19.66       21.86      1.12 o
  -2  13  10       19.15       16.38      0.77 o
  -1  13  10       56.36       55.40      1.10 o
   0  13  10     1522.04     1511.97     22.35 o
   1  13  10      438.24      432.68      7.17 o
   2  13  10      169.40      166.29      4.27 o
   3  13  10      146.11      153.10      3.04 o
   4  13  10       19.56       23.56      1.20 o
  -4  14  10       39.61       35.08      1.67 o
  -3  14  10       98.88      102.22      2.93 o
  -2  14  10       51.73       55.17      1.40 o
  -1  14  10       55.17       52.64      1.40 o
   0  14  10      107.59      107.92      2.24 o
   1  14  10      163.26      157.95      3.56 o
   2  14  10      335.24      333.87      9.99 o
   3  14  10       54.31       54.84      1.99 o
   4  14  10       60.16       67.00      3.64 o
  -4  15  10       16.60       16.83      2.26 o
  -3  15  10      181.39      186.66      3.73 o
  -2  15  10       23.36       20.96      1.36 o
  -1  15  10       55.62       51.96      1.41 o
   0  15  10       19.58       20.32      0.83 o
   1  15  10      196.45      192.45      4.26 o
   2  15  10      173.66      168.64      6.57 o
   3  15  10       51.41       49.54      1.90 o
   4  15  10      158.69      175.17      7.40 o
  -4  16  10       86.01       88.52      4.42 o
  -3  16  10      352.70      352.75      9.19 o
  -2  16  10      183.41      176.61      4.94 o
  -1  16  10      235.06      228.99      4.36 o
   0  16  10       71.59       70.03      2.38 o
   1  16  10      280.32      266.60      5.69 o
   2  16  10        0.62        0.66      0.77 o
   3  16  10       68.13       78.50      4.75 o
  -3  17  10      179.23      187.98      5.68 o
  -2  17  10       68.51       64.79      2.42 o
  -1  17  10      274.57      275.16      5.18 o
   0  17  10      160.36      153.32      3.54 o
   1  17  10       54.75       53.50      1.59 o
   2  17  10      123.24      127.90      6.51 o
   3  17  10       47.99       50.77      2.87 o
  -3  18  10      164.21      174.19      7.67 o
  -2  18  10       16.96       16.06      1.29 o
  -1  18  10      193.47      198.92      4.47 o
   0  18  10       59.49       55.03      1.65 o
   1  18  10      187.72      183.84      4.93 o
   2  18  10      129.26      140.33      5.19 o
   3  18  10       40.93       41.17      2.54 o
  -2  19  10       37.80       40.57      1.91 o
  -1  19  10       11.00       14.73      0.96 o
   0  19  10       62.80       60.55      1.75 o
   1  19  10      100.45      102.83      3.06 o
   2  19  10      154.25      162.25      6.62 o
  -1  20  10       78.23       83.93      2.51 o
   0  20  10        2.98        3.20      0.83 o
   1  20  10       46.37       45.14      1.74 o
  -2  -9  11      250.51      262.59      8.39 o
  -2  -8  11       75.11       69.98      2.65 o
  -1  -8  11      566.92      580.03     17.66 o
  -3  -7  11       66.92       70.20      2.76 o
  -2  -7  11       85.09       87.09      3.09 o
  -1  -7  11      970.05      979.25     23.58 o
   0  -7  11     1272.87     1309.06     50.22 o
  -3  -6  11       26.96       25.58      1.66 o
  -2  -6  11      739.85      724.80     18.01 o
  -1  -6  11       61.88       57.34      1.96 o
   0  -6  11      683.63      710.49     26.71 o
  -4  -5  11      496.15      473.58     11.83 o
  -3  -5  11       88.75       84.70      2.60 o
  -2  -5  11      223.71      221.85      6.46 o
  -1  -5  11      907.26      879.29     21.85 o
   0  -5  11      784.34      784.56     30.24 o
   2  -5  11      241.83      238.85      9.49 o
  -5  -4  11      266.40      258.83     11.37 o
  -4  -4  11        3.57        4.63      1.66 o
  -3  -4  11      867.04      896.51     21.69 o
  -2  -4  11      173.84      166.26      4.40 o
  -1  -4  11       39.49       44.44      1.62 o
   0  -4  11       96.45       91.67      2.93 o
   1  -4  11      760.92      782.57     30.13 o
   2  -4  11     1059.41     1068.00     39.63 o
   3  -4  11      288.98      277.93     11.59 o
  -5  -3  11      133.62      149.34      6.73 o
  -4  -3  11      194.17      193.66      5.17 o
  -3  -3  11      210.10      211.80      5.60 o
  -2  -3  11      220.85      208.88      5.49 o
  -1  -3  11     2393.99     2365.25     88.64 o
   0  -3  11      848.12      862.29     18.58 o
   1  -3  11      526.53      497.01     11.54 o
   2  -3  11        5.40        6.19      1.21 o
   3  -3  11      158.56      174.62      7.06 o
  -5  -2  11       16.72       11.88      1.11 o
  -4  -2  11      116.80      119.06      3.50 o
  -3  -2  11       58.29       59.57      2.04 o
  -2  -2  11      958.68      933.60     23.33 o
  -1  -2  11      904.60      872.83     18.03 o
   0  -2  11      258.38      250.12      5.71 o
   1  -2  11      698.29      713.01     15.59 o
   2  -2  11      790.17      776.68     21.85 o
   3  -2  11      692.92      705.75     26.60 o
   4  -2  11      180.23      163.58      7.51 o
  -5  -1  11      115.79      108.06      4.30 o
  -4  -1  11      162.18      162.99      4.53 o
  -3  -1  11      105.00      109.45      3.31 o
  -2  -1  11      195.27      197.02      4.48 o
  -1  -1  11      289.27      282.92      6.38 o
   0  -1  11       98.85      107.93      3.54 o
   1  -1  11     1055.95     1056.52     22.93 o
   2  -1  11      397.57      382.79      9.02 o
   3  -1  11      713.54      652.09     18.46 o
   4  -1  11      302.59      325.50     13.25 o
   5  -1  11        6.93        5.85      1.43 o
  -6   0  11        0.64        2.98      1.32 o
  -5   0  11        4.09        3.09      1.21 o
  -4   0  11      782.92      793.53     19.84 o
  -3   0  11      533.01      535.50     11.44 o
  -2   0  11        5.46        5.57      0.57 o
  -1   0  11      413.08      385.60      8.27 o
   0   0  11        2.15        3.49      0.40 o
   1   0  11       35.18       30.11      0.91 o
   2   0  11      154.83      167.70      4.05 o
   3   0  11      106.02      111.43      3.59 o
   4   0  11       57.68       55.30      2.26 o
   5   0  11        0.07       -1.55      1.10 o
  -6   1  11      159.91      174.39      6.62 o
  -5   1  11      112.66      101.88      4.30 o
  -4   1  11      160.87      159.07      4.58 o
  -3   1  11      112.39      116.59      2.86 o
  -2   1  11      202.09      200.16      4.47 o
  -1   1  11      288.87      294.64      4.54 o
   0   1  11       94.30      101.86      2.09 o
   1   1  11     1045.18     1024.02     30.80 o
   2   1  11      417.69      413.32     14.27 o
   3   1  11      724.45      662.95     18.46 o
   4   1  11      298.60      315.93      9.33 o
   5   1  11        7.77        6.57      0.97 o
  -5   2  11       14.54       11.37      1.55 o
  -4   2  11      115.57      114.86      3.58 o
  -3   2  11       64.34       62.16      1.78 o
  -2   2  11      963.95      912.44     19.29 o
  -1   2  11      900.12      859.77     13.00 o
   0   2  11      255.69      244.42      3.88 o
   1   2  11      686.92      690.94     15.58 o
   2   2  11      811.74      795.60     25.83 o
   3   2  11      698.50      657.41     15.00 o
   4   2  11      186.74      172.65      5.31 o
   5   2  11       47.13       49.90      2.22 o
  -5   3  11      133.08      132.67      5.52 o
  -4   3  11      193.76      185.26      5.74 o
  -3   3  11      211.30      210.79      4.82 o
  -2   3  11      223.51      208.50      4.11 o
  -1   3  11     2391.29     2360.35     46.52 o
   0   3  11      845.33      821.57     16.23 o
   1   3  11      538.20      524.77     10.17 o
   2   3  11        4.30        4.59      0.53 o
   3   3  11      147.23      152.94      3.88 o
   4   3  11       38.03       35.01      1.72 o
   5   3  11       25.28       27.54      1.64 o
  -5   4  11      268.22      269.37      7.34 o
  -4   4  11        3.61        5.59      0.90 o
  -3   4  11      869.40      864.11     18.47 o
  -2   4  11      173.30      163.07      2.96 o
  -1   4  11       41.38       47.35      1.00 o
   0   4  11       95.77       87.83      1.57 o
   1   4  11      761.48      760.97     13.08 o
   2   4  11     1043.49      987.82     22.32 o
   3   4  11      285.93      279.36      6.50 o
   4   4  11      159.22      161.75      5.03 o
   5   4  11      115.71      113.96      3.82 o
  -5   5  11      261.54      272.41      6.26 o
  -4   5  11      495.52      458.98     12.36 o
  -3   5  11       85.94       82.73      2.21 o
  -2   5  11      223.94      214.49      3.81 o
  -1   5  11      916.13      871.48     13.15 o
   0   5  11      780.36      761.98     11.56 o
   1   5  11      256.93      261.02      4.63 o
   2   5  11      232.99      223.15      7.20 o
   3   5  11       33.22       29.37      1.16 o
   4   5  11       36.81       32.22      1.60 o
   5   5  11        0.30        0.73      0.77 o
  -5   6  11       73.49       74.99      2.36 o
  -4   6  11      151.85      133.11      4.05 o
  -3   6  11       22.82       21.09      1.04 o
  -2   6  11      751.32      730.41     12.08 o
  -1   6  11       65.92       60.74      1.17 o
   0   6  11      672.76      670.91     10.22 o
   1   6  11      110.77      113.80      1.94 o
   2   6  11       42.79       42.40      1.37 o
   3   6  11      235.69      225.82      6.58 o
   4   6  11      118.22      113.88      3.71 o
   5   6  11      134.85      138.03      4.49 o
  -5   7  11      161.29      171.04      4.13 o
  -4   7  11       54.76       52.86      1.41 o
  -3   7  11       69.42       68.44      1.90 o
  -2   7  11       83.54       82.58      1.87 o
  -1   7  11      967.11      951.45     14.41 o
   0   7  11     1298.59     1279.67     19.21 o
   1   7  11      177.53      172.66      3.03 o
   2   7  11      695.02      672.14     14.96 o
   3   7  11      477.84      482.83     10.91 o
   4   7  11      127.61      121.47      3.14 o
   5   7  11      259.91      276.09      8.16 o
  -5   8  11      123.29      126.54      3.36 o
  -4   8  11      399.39      403.61      7.68 o
  -3   8  11      142.32      142.59      3.38 o
  -2   8  11       72.14       66.72      1.96 o
  -1   8  11      551.37      549.94     10.10 o
   0   8  11       62.34       55.92      1.50 o
   1   8  11       14.98       17.23      0.64 o
   2   8  11       56.60       58.78      1.67 o
   3   8  11      145.66      151.63      5.51 o
   4   8  11      280.67      297.44     10.84 o
   5   8  11      328.80      354.93     10.26 o
  -5   9  11      261.69      266.43      7.44 o
  -4   9  11      242.82      233.44      6.52 o
  -3   9  11       44.84       38.39      1.80 o
  -2   9  11      259.30      254.20      5.64 o
  -1   9  11       83.42       77.03      1.78 o
   0   9  11      310.94      296.95      5.56 o
   1   9  11     1279.05     1172.68     20.92 o
   2   9  11       87.37       80.73      1.78 o
   3   9  11      295.00      294.05      5.88 o
   4   9  11      207.98      215.53      5.38 o
   5   9  11      281.33      317.23      9.21 o
  -5  10  11       76.12       90.43      3.23 o
  -4  10  11      137.14      131.82      4.07 o
  -3  10  11      164.25      156.86      3.72 o
  -2  10  11       94.47       85.53      2.24 o
  -1  10  11      248.06      229.30      5.03 o
   0  10  11     1468.33     1393.49     27.28 o
   1  10  11        9.18        9.57      0.66 o
   2  10  11      125.15      120.44      2.85 o
   3  10  11      179.78      172.44      3.79 o
   4  10  11       15.91       18.91      0.82 o
   5  10  11      117.41      115.73      3.67 o
  -5  11  11       26.97       26.41      4.30 o
  -4  11  11        5.36        4.48      0.97 o
  -3  11  11      101.61       89.79      2.46 o
  -2  11  11      119.91      118.38      3.08 o
  -1  11  11      318.92      322.74      6.05 o
   0  11  11        9.65       11.85      0.62 o
   1  11  11        9.75       10.11      0.54 o
   2  11  11       33.95       31.34      1.03 o
   3  11  11       96.33       92.71      2.52 o
   4  11  11      107.34      114.06      3.94 o
  -4  12  11       69.05       63.51      2.46 o
  -3  12  11        7.89       11.53      0.89 o
  -2  12  11      122.30      125.02      3.05 o
  -1  12  11      379.50      373.22      6.29 o
   0  12  11       16.40       19.86      0.74 o
   1  12  11      168.42      174.11      3.96 o
   2  12  11       50.43       48.55      2.52 o
   3  12  11       89.89       90.19      2.82 o
   4  12  11      330.94      372.01      9.75 o
  -4  13  11       21.70       23.91      1.56 o
  -3  13  11       30.20       32.79      1.37 o
  -2  13  11       47.40       47.03      1.69 o
  -1  13  11      182.09      175.33      3.14 o
   0  13  11      592.37      590.37      9.74 o
   1  13  11      144.64      139.56      2.54 o
   2  13  11      139.08      139.52      2.83 o
   3  13  11      449.50      469.96      8.71 o
   4  13  11      168.01      179.57      3.78 o
  -4  14  11       16.46       16.27      1.38 o
  -3  14  11      120.82      113.17      2.93 o
  -2  14  11      322.53      318.20      6.10 o
  -1  14  11      101.88       99.30      1.93 o
   0  14  11      741.45      707.02     12.78 o
   1  14  11       69.12       68.99      1.89 o
   2  14  11      122.58      113.88      5.02 o
   3  14  11       68.56       78.16      2.61 o
   4  14  11       62.44       67.55      3.75 o
  -4  15  11       21.78       21.85      2.21 o
  -3  15  11       56.87       60.86      1.55 o
  -2  15  11       45.84       44.22      1.17 o
  -1  15  11        4.27        4.04      0.63 o
   0  15  11      139.81      132.08      3.12 o
   1  15  11      110.92      104.92      2.61 o
   2  15  11      332.60      322.30      8.19 o
   3  15  11      404.53      431.02     10.81 o
  -3  16  11      136.92      137.69      4.16 o
  -2  16  11      101.67      105.80      3.39 o
  -1  16  11        7.53        6.46      0.73 o
   0  16  11      199.47      192.77      4.32 o
   1  16  11      169.42      173.21      4.61 o
   2  16  11       29.56       26.82      1.40 o
   3  16  11       12.62       12.35      1.27 o
  -3  17  11       81.72       77.86      2.84 o
  -2  17  11        5.73        8.44      1.13 o
  -1  17  11       87.80       84.62      2.27 o
   0  17  11      270.44      265.58      6.16 o
   1  17  11      174.62      175.44      6.00 o
   2  17  11       21.71       21.88      3.20 o
   3  17  11       97.95      104.20      4.86 o
  -2  18  11       22.78       26.60      2.04 o
  -1  18  11      202.30      194.17      4.43 o
   0  18  11      102.17       93.29      2.41 o
   1  18  11       74.59       80.14      3.96 o
   2  18  11      140.92      152.15      6.62 o
  -2  19  11       37.46       42.38      2.98 o
  -1  19  11       60.40       61.34      1.84 o
   0  19  11       45.05       41.65      1.47 o
   1  19  11       26.25       24.08      1.15 o
   0  20  11       28.77       27.72      1.22 o
  -1 -11  12      358.85      346.58     11.04 o
  -1 -10  12      828.26      842.50     25.17 o
  -2  -9  12       82.32       70.53      2.76 o
  -1  -9  12      121.40      114.68      4.08 o
  -2  -8  12        0.01       -0.77      0.66 o
  -1  -8  12       24.94       24.95      1.55 o
  -2  -7  12      106.80      105.52      3.75 o
  -1  -7  12      678.45      658.40     20.31 o
  -3  -6  12        0.71        2.43      0.77 o
  -2  -6  12      250.90      246.89      8.44 o
  -1  -6  12       74.55       72.16      4.80 o
   0  -6  12      746.38      713.91     27.26 o
   1  -6  12      670.98      651.11     25.28 o
  -4  -5  12      342.69      338.86     14.13 o
  -3  -5  12      291.42      305.55      7.74 o
  -2  -5  12      243.69      245.24      6.36 o
  -1  -5  12      193.16      199.02      5.06 o
   0  -5  12       72.61       83.67      4.08 o
   1  -5  12      869.64      865.35     33.66 o
   2  -5  12      142.76      148.13      6.40 o
  -5  -4  12      246.58      243.38     10.60 o
  -4  -4  12        3.65        6.44      0.87 o
  -3  -4  12      354.09      351.83      9.04 o
  -2  -4  12      125.62      117.24      4.30 o
  -1  -4  12      162.85      170.22      4.56 o
   0  -4  12       26.09       28.70      1.77 o
   1  -4  12       78.94       68.21      3.31 o
   2  -4  12       27.76       28.37      2.10 o
   3  -4  12        9.64       12.58      1.55 o
  -5  -3  12      377.37      421.64     17.11 o
  -4  -3  12       41.24       42.19      1.80 o
  -3  -3  12      116.54      115.92      3.53 o
  -2  -3  12       79.97       82.61      2.57 o
  -1  -3  12      134.08      124.24      5.13 o
   0  -3  12      773.79      689.30     28.92 o
   1  -3  12      123.07      113.80      5.30 o
   2  -3  12      656.71      622.96     24.83 o
   3  -3  12       64.63       64.35      3.53 o
  -5  -2  12       32.12       38.61      1.83 o
  -4  -2  12       18.38       21.34      1.43 o
  -3  -2  12       79.26       89.14      2.81 o
  -2  -2  12      435.65      457.02     11.59 o
  -1  -2  12      397.19      375.14      7.91 o
   0  -2  12      101.01      108.02      4.75 o
   1  -2  12      176.72      167.40      3.99 o
   2  -2  12      228.80      229.91      9.38 o
   3  -2  12      264.01      254.42     10.49 o
   4  -2  12       46.27       48.12      2.98 o
  -5  -1  12      123.58      124.06      4.86 o
  -4  -1  12      252.23      261.55      6.95 o
  -3  -1  12      493.93      489.96     12.36 o
  -2  -1  12       91.00      100.39      3.05 o
  -1  -1  12       44.62       50.15      1.46 o
   0  -1  12      104.02      101.96      2.59 o
   1  -1  12      427.59      399.18      9.19 o
   2  -1  12      334.80      320.49      9.29 o
   3  -1  12       85.92       78.93      2.73 o
   4  -1  12      127.60      135.54      6.29 o
  -5   0  12       18.14       21.85      2.10 o
  -4   0  12      213.28      217.99      5.96 o
  -3   0  12       36.23       33.95      1.59 o
  -2   0  12     2946.28     3003.03     62.19 o
  -1   0  12      480.06      463.45     11.16 o
   0   0  12      143.64      162.63      3.93 o
   1   0  12       56.47       67.38      1.93 o
   2   0  12      986.16      894.14     27.37 o
   3   0  12      409.75      411.49     11.79 o
   4   0  12      156.59      167.00      7.40 o
   5   0  12       11.80       14.13      1.77 o
  -5   1  12      119.05      120.75      4.86 o
  -4   1  12      254.98      258.87      6.97 o
  -3   1  12      486.98      486.48     10.52 o
  -2   1  12       93.81      104.19      2.68 o
  -1   1  12       46.12       49.09      1.59 o
   0   1  12       99.41       96.39      2.11 o
   1   1  12      430.44      411.85      9.21 o
   2   1  12      334.21      323.70      7.45 o
   3   1  12       82.69       72.67      2.69 o
   4   1  12      132.64      137.25      4.41 o
   5   1  12       48.24       50.00      3.20 o
  -5   2  12       31.45       34.22      2.43 o
  -4   2  12       17.86       19.41      1.32 o
  -3   2  12       84.49       90.70      2.41 o
  -2   2  12      446.01      461.46      9.84 o
  -1   2  12      386.99      364.20      6.91 o
   0   2  12      106.92      115.35      2.41 o
   1   2  12      168.46      159.37      3.95 o
   2   2  12      232.55      220.50      5.28 o
   3   2  12      256.86      245.48      7.34 o
   4   2  12       46.52       42.61      1.95 o
   5   2  12       81.65       85.71      3.20 o
  -5   3  12      384.40      405.63     14.02 o
  -4   3  12       41.71       37.87      1.85 o
  -3   3  12      110.17      104.17      2.77 o
  -2   3  12       86.06       84.76      2.21 o
  -1   3  12      135.59      124.62      2.33 o
   0   3  12      776.28      740.71     11.11 o
   1   3  12      130.33      121.44      2.59 o
   2   3  12      673.33      627.32     14.03 o
   3   3  12       67.38       65.84      2.46 o
   4   3  12       64.26       57.73      2.34 o
   5   3  12      129.35      135.66      4.49 o
  -5   4  12      246.03      241.83      8.72 o
  -4   4  12        4.28        5.70      0.97 o
  -3   4  12      364.00      349.45      7.69 o
  -2   4  12      134.29      124.78      2.97 o
  -1   4  12      167.67      170.55      2.79 o
   0   4  12       21.66       22.85      0.69 o
   1   4  12       74.49       66.36      1.90 o
   2   4  12       27.69       28.20      1.16 o
   3   4  12        8.63       10.10      0.98 o
   4   4  12      159.48      154.18      4.84 o
   5   4  12      121.87      124.73      4.14 o
  -5   5  12       68.58       81.33      3.00 o
  -4   5  12      349.25      340.42      9.07 o
  -3   5  12      291.94      287.48      9.66 o
  -2   5  12      248.35      243.48      5.54 o
  -1   5  12      193.27      188.13      3.08 o
   0   5  12       77.16       87.34      1.58 o
   1   5  12      864.30      854.30     15.82 o
   2   5  12      140.15      141.58      3.52 o
   3   5  12      384.54      398.68     14.80 o
   4   5  12       30.98       26.83      1.48 o
   5   5  12      135.52      150.85      4.84 o
  -5   6  12       39.76       44.43      1.66 o
  -4   6  12       20.23       23.36      1.60 o
  -3   6  12        0.23        0.70      0.50 o
  -2   6  12      242.68      230.95      4.60 o
  -1   6  12       74.15       68.41      1.46 o
   0   6  12      718.07      683.65     10.42 o
   1   6  12      655.49      634.32      9.67 o
   2   6  12       48.28       43.49      1.24 o
   3   6  12      149.33      147.51      4.17 o
   4   6  12       12.64       10.31      0.97 o
   5   6  12       53.65       56.96      2.34 o
  -5   7  12      165.80      165.59      6.63 o
  -4   7  12       57.68       65.56      1.78 o
  -3   7  12       21.14       19.48      0.98 o
  -2   7  12      100.74       98.08      2.49 o
  -1   7  12      678.21      632.87      9.67 o
   0   7  12      268.53      260.69      4.09 o
   1   7  12       58.10       58.08      1.43 o
   2   7  12        8.85       10.17      0.70 o
   3   7  12      454.90      456.93     10.38 o
   4   7  12      149.12      151.07      4.68 o
   5   7  12        0.85        1.80      0.82 o
  -5   8  12       20.19       21.74      1.04 o
  -4   8  12      335.33      338.59      7.49 o
  -3   8  12       96.18       96.24      2.47 o
  -2   8  12        0.09        0.57      0.60 o
  -1   8  12       24.71       23.97      1.45 o
   0   8  12       95.92       92.73      1.80 o
   1   8  12      481.74      467.63      7.76 o
   2   8  12      319.84      301.67      5.71 o
   3   8  12       66.44       68.99      1.97 o
   4   8  12      164.38      161.70      6.02 o
   5   8  12      246.22      238.81      7.14 o
  -5   9  12       45.57       42.37      2.15 o
  -4   9  12       65.11       74.11      3.37 o
  -3   9  12      201.05      191.08      5.37 o
  -2   9  12       81.61       67.67      2.78 o
  -1   9  12      123.98      110.48      2.39 o
   0   9  12      305.46      286.21      5.41 o
   1   9  12      552.30      522.19      9.54 o
   2   9  12        3.17        2.81      0.34 o
   3   9  12       12.71       11.69      0.81 o
   4   9  12      101.34      118.07      4.36 o
  -4  10  12       37.69       34.60      1.82 o
  -3  10  12      183.55      174.50      6.29 o
  -2  10  12       65.17       62.34      2.05 o
  -1  10  12      836.53      782.10     14.38 o
   0  10  12      452.20      428.72      7.92 o
   1  10  12     1007.62      967.77     17.33 o
   2  10  12      170.24      178.11      4.05 o
   3  10  12       26.08       22.25      0.69 o
   4  10  12      160.06      167.16      5.16 o
  -4  11  12      205.72      212.14      6.03 o
  -3  11  12      250.12      252.47      6.91 o
  -2  11  12       87.40       81.72      2.20 o
  -1  11  12      361.98      335.91      6.36 o
   0  11  12      294.53      271.81      5.18 o
   1  11  12      414.49      407.59      7.65 o
   2  11  12      131.12      137.25      3.23 o
   3  11  12       39.82       40.13      1.47 o
   4  11  12      190.38      204.87      4.84 o
  -4  12  12      101.63      102.76      3.42 o
  -3  12  12       49.04       56.05      2.26 o
  -2  12  12       18.12       20.81      1.23 o
  -1  12  12      212.84      215.86      4.22 o
   0  12  12      646.60      620.60     11.28 o
   1  12  12       35.27       36.03      0.99 o
   2  12  12       17.48       16.82      1.23 o
   3  12  12       49.45       47.61      1.54 o
   4  12  12       79.18       81.35      2.24 o
  -4  13  12       89.81       85.93      2.96 o
  -3  13  12       30.88       28.70      2.15 o
  -2  13  12      190.94      191.00      4.44 o
  -1  13  12      101.39      101.75      2.01 o
   0  13  12      354.57      360.37      7.15 o
   1  13  12       91.67       87.08      1.86 o
   2  13  12       70.77       71.08      1.54 o
   3  13  12      101.66      115.42      3.36 o
   4  13  12        7.15        6.15      1.40 o
  -3  14  12      146.42      140.87      4.25 o
  -2  14  12      215.91      206.79      5.24 o
  -1  14  12       11.77        9.71      0.55 o
   0  14  12      413.28      413.14      6.92 o
   1  14  12      471.13      462.89      7.71 o
   2  14  12       45.49       45.93      1.27 o
   3  14  12       29.63       30.29      1.11 o
  -3  15  12       66.26       71.30      2.65 o
  -2  15  12      112.68      119.53      2.58 o
  -1  15  12       85.00       80.87      1.85 o
   0  15  12       17.43       20.39      1.07 o
   1  15  12       41.98       43.68      1.50 o
   2  15  12      154.09      158.78      3.72 o
   3  15  12      188.27      205.22      5.55 o
  -3  16  12      173.05      184.37      5.19 o
  -2  16  12       15.50       16.06      1.33 o
  -1  16  12       89.40       92.30      2.42 o
   0  16  12      416.05      422.91      8.88 o
   1  16  12      129.05      132.67      3.46 o
   2  16  12      103.88      108.10      2.75 o
   3  16  12      150.94      176.19      8.06 o
  -2  17  12       55.56       55.89      2.30 o
  -1  17  12      107.43      112.27      2.86 o
   0  17  12      175.26      178.77      4.11 o
   1  17  12      203.34      209.70      4.72 o
   2  17  12       46.83       50.84      1.70 o
  -2  18  12       19.51       18.44      1.48 o
  -1  18  12       77.93       77.20      2.20 o
   0  18  12      127.18      143.21      4.12 o
   1  18  12      102.57      103.49      3.22 o
   0  19  12       63.84       61.04      2.03 o
  -1 -11  13       28.33       30.24      1.66 o
  -1 -10  13      315.49      329.91     10.49 o
  -1  -9  13      309.44      316.67     10.15 o
  -2  -8  13       64.89       61.04      2.65 o
  -1  -8  13       60.80       63.47      2.65 o
  -2  -7  13      501.07      482.12     15.34 o
  -1  -7  13       85.89       88.63      3.31 o
  -3  -6  13       78.81       81.79      3.20 o
  -2  -6  13       52.96       59.07      4.47 o
  -1  -6  13       73.95       77.93      2.41 o
   0  -6  13      884.60      842.61     32.67 o
  -3  -5  13      103.11      105.29      3.18 o
  -2  -5  13      254.66      252.61      6.52 o
  -1  -5  13       10.76        9.03      0.82 o
   0  -5  13      255.87      253.20     10.82 o
   1  -5  13      196.47      188.96      8.17 o
  -5  -4  13       17.37       28.04      3.09 o
  -4  -4  13       24.09       25.60      1.51 o
  -3  -4  13      255.95      260.96      6.79 o
  -2  -4  13      116.39      117.54      3.26 o
  -1  -4  13      148.23      154.26      4.19 o
   0  -4  13      807.78      786.98     29.58 o
   1  -4  13      198.54      190.62      8.28 o
   2  -4  13      128.82      112.14      5.08 o
  -5  -3  13      140.66      148.90      6.95 o
  -4  -3  13      130.48      126.38      3.74 o
  -3  -3  13      537.00      526.89     13.07 o
  -2  -3  13      143.95      142.18      3.79 o
  -1  -3  13        1.66        3.71      0.66 o
   0  -3  13      177.69      168.88      7.40 o
   1  -3  13        7.49        7.84      1.21 o
   2  -3  13       77.30       66.67      3.53 o
   3  -3  13        9.05        8.72      1.43 o
  -5  -2  13        3.90        6.40      1.66 o
  -4  -2  13       16.68       19.63      1.43 o
  -3  -2  13       35.50       36.86      1.69 o
  -2  -2  13      412.99      402.58     10.37 o
  -1  -2  13       69.25       59.53      2.01 o
   0  -2  13       31.81       30.46      1.99 o
   1  -2  13      268.73      234.11      9.38 o
   2  -2  13      105.57      110.71      4.97 o
   3  -2  13       52.57       58.17      3.20 o
   4  -2  13       26.23       27.04      2.32 o
  -5  -1  13       11.99       11.80      1.16 o
  -4  -1  13      246.45      248.72      6.60 o
  -3  -1  13        7.28        6.59      0.99 o
  -2  -1  13      557.19      548.96     13.82 o
  -1  -1  13      519.33      504.64     12.75 o
   0  -1  13      677.98      680.98     15.25 o
   1  -1  13      701.47      645.31     18.03 o
   2  -1  13       46.07       46.25      2.65 o
   3  -1  13       42.21       43.38      2.65 o
   4  -1  13      157.65      168.77      7.51 o
  -5   0  13       38.03       39.51      2.43 o
  -4   0  13       73.61       79.51      2.78 o
  -3   0  13       36.74       40.87      1.99 o
  -2   0  13      638.44      596.60     15.01 o
  -1   0  13      248.72      271.12      5.99 o
   0   0  13      655.00      622.38     11.47 o
   1   0  13       10.56       10.62      0.74 o
   2   0  13      120.79      131.50      4.18 o
   3   0  13       15.86       14.55      1.77 o
   4   0  13       30.73       34.11      2.54 o
   5   0  13      192.51      187.31      8.39 o
  -5   1  13       11.38        9.82      1.55 o
  -4   1  13      243.13      240.25      6.63 o
  -3   1  13        8.29        8.90      0.94 o
  -2   1  13      567.04      549.48     11.73 o
  -1   1  13      516.88      506.44     13.61 o
   0   1  13      682.82      680.81     14.61 o
   1   1  13      692.15      641.47     22.10 o
   2   1  13       48.09       46.06      1.91 o
   3   1  13       42.79       39.47      1.83 o
   4   1  13      160.52      166.87      5.31 o
   5   1  13       38.74       39.85      2.87 o
  -5   2  13        3.12        5.30      1.43 o
  -4   2  13       15.14       16.15      1.25 o
  -3   2  13       38.51       38.99      1.45 o
  -2   2  13      418.59      410.05      8.83 o
  -1   2  13       71.62       58.55      2.12 o
   0   2  13       27.75       28.23      0.97 o
   1   2  13      256.70      221.14      5.32 o
   2   2  13       99.38      103.41      2.78 o
   3   2  13       51.30       51.25      2.15 o
   4   2  13       24.20       23.29      2.32 o
   5   2  13       82.45       83.90      3.16 o
  -5   3  13      139.41      143.16      5.74 o
  -4   3  13      131.29      124.06      5.08 o
  -3   3  13      525.61      507.00     11.12 o
  -2   3  13      130.42      127.02      3.21 o
  -1   3  13        2.45        4.35      0.49 o
   0   3  13      183.31      172.93      4.22 o
   1   3  13        6.11        8.16      1.77 o
   2   3  13       81.11       69.99      2.00 o
   3   3  13        8.80        8.94      0.90 o
   4   3  13       96.87       98.58      3.43 o
   5   3  13       17.93       19.41      1.49 o
  -5   4  13       17.14       29.14      2.43 o
  -4   4  13       20.82       20.59      1.48 o
  -3   4  13      261.99      253.23      6.02 o
  -2   4  13      114.00      107.54      2.77 o
  -1   4  13      151.71      153.30      3.12 o
   0   4  13      804.01      733.31     13.65 o
   1   4  13      203.25      195.82      4.64 o
   2   4  13      125.83      107.05      2.82 o
   3   4  13      355.32      345.27      9.99 o
   4   4  13       91.59      100.40      3.48 o
   5   4  13        0.06        0.07      0.82 o
  -5   5  13       89.69       98.87      3.47 o
  -4   5  13       68.09       60.85      2.44 o
  -3   5  13      107.86      105.49      2.74 o
  -2   5  13      249.82      244.67      5.57 o
  -1   5  13       11.03        9.26      0.57 o
   0   5  13      257.75      260.18      5.34 o
   1   5  13      201.04      190.62      3.78 o
   2   5  13      243.44      229.45      5.43 o
   3   5  13       13.58       15.26      1.17 o
   4   5  13       37.29       36.11      2.21 o
   5   5  13      122.79      119.39      4.02 o
  -5   6  13      164.91      174.80      6.67 o
  -4   6  13      105.53      109.61      3.55 o
  -3   6  13       74.86       77.86      2.33 o
  -2   6  13       54.60       54.19      1.85 o
  -1   6  13       76.51       78.88      1.90 o
   0   6  13      874.38      821.73     12.47 o
   1   6  13      221.49      220.26      3.88 o
   2   6  13       37.73       37.86      1.33 o
   3   6  13      219.32      226.73      5.75 o
   4   6  13       12.96       14.68      1.17 o
  -5   7  13      240.58      236.98      5.54 o
  -4   7  13      236.52      222.46      5.56 o
  -3   7  13       23.33       22.71      1.08 o
  -2   7  13      491.07      468.62     11.46 o
  -1   7  13       83.96       82.45      1.67 o
   0   7  13      285.17      284.59      4.47 o
   1   7  13        5.33        5.71      0.45 o
   2   7  13      212.18      199.69      4.75 o
   3   7  13       39.75       48.50      1.63 o
   4   7  13       21.07       23.22      1.44 o
  -4   8  13      189.41      188.82      4.44 o
  -3   8  13       11.90       12.52      1.06 o
  -2   8  13       65.87       62.90      1.71 o
  -1   8  13       58.25       60.13      1.35 o
   0   8  13      100.63       98.45      1.90 o
   1   8  13       59.67       57.70      1.29 o
   2   8  13      185.68      184.40      3.67 o
   3   8  13        8.69        6.94      0.68 o
   4   8  13      125.38      129.22      4.13 o
  -4   9  13       17.43       23.23      1.60 o
  -3   9  13      202.36      188.74      5.40 o
  -2   9  13       73.91       67.59      2.40 o
  -1   9  13      315.79      306.80      5.87 o
   0   9  13      110.07      104.92      2.29 o
   1   9  13      154.98      143.37      3.44 o
   2   9  13       61.72       64.57      1.39 o
   3   9  13        2.49        3.38      0.48 o
   4   9  13      203.49      199.18      5.97 o
  -4  10  13        0.95        1.17      0.93 o
  -3  10  13        2.99        3.97      0.90 o
  -2  10  13      120.22      106.71      3.30 o
  -1  10  13      323.19      315.69      6.05 o
   0  10  13      218.60      198.75      3.91 o
   1  10  13      196.38      185.34      3.69 o
   2  10  13      310.82      310.18      5.90 o
   3  10  13        8.18        8.84      0.60 o
   4  10  13       52.70       56.44      2.04 o
  -4  11  13      285.83      291.84      8.05 o
  -3  11  13      253.70      247.84      6.88 o
  -2  11  13      189.82      178.17      5.08 o
  -1  11  13       28.43       27.09      1.02 o
   0  11  13      283.59      271.45      5.18 o
   1  11  13      154.73      148.55      3.05 o
   2  11  13       13.93       15.61      0.97 o
   3  11  13       33.49       38.71      1.42 o
   4  11  13      317.11      354.26     18.93 o
  -4  12  13       18.76       20.70      1.56 o
  -3  12  13      307.55      300.24      8.11 o
  -2  12  13       13.15       12.39      1.13 o
  -1  12  13      192.63      185.99      3.73 o
   0  12  13      113.09      110.03      2.40 o
   1  12  13      144.90      137.66      2.86 o
   2  12  13      215.69      221.28      4.33 o
   3  12  13       56.66       55.23      1.72 o
  -3  13  13       39.50       36.69      1.87 o
  -2  13  13      136.93      137.29      3.39 o
  -1  13  13        9.76        7.22      0.62 o
   0  13  13       54.68       58.15      1.53 o
   1  13  13      122.48      124.61      2.64 o
   2  13  13       85.73       86.58      2.01 o
   3  13  13       16.82       19.09      1.04 o
  -3  14  13       84.39       86.48      2.97 o
  -2  14  13       31.62       35.93      1.42 o
  -1  14  13       90.46       82.88      1.75 o
   0  14  13       56.37       55.20      1.30 o
   1  14  13      235.22      239.98      4.20 o
   2  14  13        7.02        7.40      0.51 o
   3  14  13       50.46       50.93      1.50 o
  -3  15  13       44.82       48.56      2.09 o
  -2  15  13      426.38      441.52      8.35 o
  -1  15  13       43.08       44.87      1.13 o
   0  15  13      177.37      170.91      3.44 o
   1  15  13      168.61      168.68      3.94 o
   2  15  13      118.44      121.79      3.05 o
  -2  16  13        8.58       10.46      2.10 o
  -1  16  13        1.77        1.54      0.70 o
   0  16  13      208.43      203.09      4.62 o
   1  16  13       68.85       72.96      2.10 o
   2  16  13      204.22      234.35      5.24 o
  -2  17  13      136.58      146.14      6.07 o
  -1  17  13      105.71      105.43      2.78 o
   0  17  13       28.27       27.88      1.78 o
   1  17  13       36.59       38.26      1.68 o
   0  18  13      110.83      112.61      2.89 o
  -1 -10  14       57.96       58.61      2.54 o
  -1  -9  14       92.11       94.59      3.53 o
  -2  -8  14       33.72       38.63      1.99 o
  -1  -8  14       98.94       93.16      3.53 o
  -2  -7  14       60.07       62.80      2.76 o
  -1  -7  14      227.96      210.82      7.06 o
  -3  -6  14      124.11      120.53      4.42 o
  -2  -6  14      142.46      149.89      5.52 o
  -1  -6  14      212.12      218.55      7.17 o
  -3  -5  14        3.17        4.66      1.66 o
  -2  -5  14      186.71      186.93      5.01 o
  -1  -5  14      238.58      239.08      6.21 o
   0  -5  14      253.95      257.73     10.49 o
   1  -5  14      792.48      786.76     30.68 o
  -4  -4  14      180.40      187.97      8.39 o
  -3  -4  14       81.10       79.56      2.81 o
  -2  -4  14      269.88      283.11      7.37 o
  -1  -4  14      124.91      123.00      3.53 o
   0  -4  14      162.04      142.16      6.18 o
   1  -4  14      130.69      113.14      5.41 o
   2  -4  14       52.22       47.35      2.87 o
  -5  -3  14       33.25       34.55      2.98 o
  -4  -3  14       52.46       55.72      2.20 o
  -3  -3  14      469.38      477.65     11.85 o
  -2  -3  14       31.84       31.08      1.46 o
  -1  -3  14      562.54      538.39     13.55 o
   0  -3  14      167.50      170.31      7.28 o
   1  -3  14      188.05      192.50      7.84 o
   2  -3  14      166.50      150.88      6.73 o
   3  -3  14       17.83       18.76      1.99 o
  -5  -2  14      124.06      142.83      6.84 o
  -4  -2  14      111.52      121.80      3.61 o
  -3  -2  14      121.76      118.88      3.86 o
  -2  -2  14      144.03      133.96      3.82 o
  -1  -2  14       19.44       20.86      1.24 o
   0  -2  14      164.96      163.91      7.40 o
   1  -2  14      207.44      199.23      8.39 o
   2  -2  14      357.00      359.16     14.24 o
   3  -2  14       68.30       68.43      3.75 o
  -5  -1  14       40.89       46.29      2.12 o
  -4  -1  14       35.54       40.47      1.93 o
  -3  -1  14       55.14       59.68      2.23 o
  -2  -1  14      119.00      111.52      3.31 o
  -1  -1  14       29.34       26.87      1.88 o
   0  -1  14       36.59       34.01      2.21 o
   1  -1  14      119.17      117.77      5.19 o
   2  -1  14      360.33      359.16     14.24 o
   3  -1  14      173.28      177.04      7.51 o
   4  -1  14       62.76       59.27      3.64 o
  -5   0  14        4.53        3.42      1.32 o
  -4   0  14      117.49      119.91      3.74 o
  -3   0  14      782.59      767.88     19.28 o
  -2   0  14        4.97        2.42      0.74 o
  -1   0  14       83.29       74.14      2.40 o
   0   0  14      401.75      338.02      7.39 o
   1   0  14       25.64       38.52      2.43 o
   2   0  14      239.13      228.26      9.71 o
   3   0  14       28.45       28.81      2.32 o
   4   0  14      200.94      212.92      9.27 o
  -5   1  14       39.88       43.16      2.76 o
  -4   1  14       34.85       36.59      1.93 o
  -3   1  14       53.48       59.48      2.25 o
  -2   1  14      123.47      111.35      3.36 o
  -1   1  14       37.05       33.80      1.27 o
   0   1  14       33.40       35.00      1.14 o
   1   1  14      117.20      109.83      2.91 o
   2   1  14      367.29      339.63     10.03 o
   3   1  14      174.63      162.81      5.23 o
   4   1  14       64.60       64.79      3.64 o
  -5   2  14      126.99      141.61      5.74 o
  -4   2  14      112.17      113.60      3.68 o
  -3   2  14      127.03      120.70      3.60 o
  -2   2  14      139.22      129.78      3.24 o
  -1   2  14       18.00       18.30      1.07 o
   0   2  14      168.15      173.79      4.33 o
   1   2  14      211.04      195.57      4.73 o
   2   2  14      362.11      341.41     10.03 o
   3   2  14       69.86       67.62      2.58 o
   4   2  14      206.88      215.01      6.59 o
  -5   3  14       31.46       33.44      2.54 o
  -4   3  14       54.84       54.19      2.98 o
  -3   3  14      465.37      453.36     10.26 o
  -2   3  14       28.79       26.14      2.16 o
  -1   3  14      548.23      537.35     10.01 o
   0   3  14      168.86      164.82      3.36 o
   1   3  14      181.80      178.86      6.10 o
   2   3  14      166.60      148.61      4.68 o
   3   3  14       17.45       17.43      1.29 o
   4   3  14       57.66       59.29      2.46 o
  -5   4  14       17.47       24.06      2.32 o
  -4   4  14      182.03      183.45      6.95 o
  -3   4  14       83.33       76.75      2.23 o
  -2   4  14      273.06      278.72      6.28 o
  -1   4  14      128.12      121.46      2.63 o
   0   4  14      153.77      134.45      2.85 o
   1   4  14      133.06      116.87      2.49 o
   2   4  14       52.85       44.19      1.50 o
   3   4  14      238.00      239.68      7.14 o
   4   4  14       18.20       17.02      1.36 o
  -4   5  14      197.15      205.14      5.89 o
  -3   5  14        4.12        4.38      0.71 o
  -2   5  14      185.05      179.97      4.28 o
  -1   5  14      240.95      231.09      4.58 o
   0   5  14      244.55      246.31      4.86 o
   1   5  14      794.26      771.44     14.19 o
   2   5  14      156.86      141.58      3.66 o
   3   5  14      276.41      283.22      8.35 o
   4   5  14       31.10       31.78      1.71 o
  -4   6  14       76.30       71.30      2.75 o
  -3   6  14      122.14      112.86      3.66 o
  -2   6  14      149.21      153.10      4.53 o
  -1   6  14      209.98      207.26      3.74 o
   0   6  14      209.38      191.59      3.43 o
   1   6  14      102.81       95.54      2.12 o
   2   6  14       88.34       78.67      2.18 o
   3   6  14      152.74      145.63      4.60 o
   4   6  14       41.89       47.83      2.07 o
  -4   7  14      317.82      335.16      8.40 o
  -3   7  14       17.37       17.88      0.99 o
  -2   7  14       64.10       64.15      1.93 o
  -1   7  14      224.69      206.25      4.65 o
   0   7  14      186.72      188.25      3.38 o
   1   7  14       45.12       49.61      1.34 o
   2   7  14       13.19       14.88      0.78 o
   3   7  14       55.30       57.00      2.17 o
   4   7  14      271.15      305.10      8.97 o
  -4   8  14      287.61      301.76      8.24 o
  -3   8  14      208.89      210.01      5.82 o
  -2   8  14       32.74       34.00      1.27 o
  -1   8  14       97.07       90.53      2.07 o
   0   8  14      222.79      206.85      4.43 o
   1   8  14      150.37      142.73      2.94 o
   2   8  14      206.15      197.53      3.94 o
   3   8  14      145.25      144.64      4.80 o
   4   8  14       45.82       47.62      1.98 o
  -4   9  14       18.62       17.63      1.44 o
  -3   9  14       53.68       50.76      2.14 o
  -2   9  14       54.46       52.61      2.09 o
  -1   9  14       91.44       87.44      2.39 o
   0   9  14       58.00       46.99      1.53 o
   1   9  14       22.85       24.15      1.36 o
   2   9  14      108.91      119.00      2.26 o
   3   9  14       37.78       37.50      1.38 o
   4   9  14       94.68      113.00      3.66 o
  -4  10  14        7.16        8.58      1.16 o
  -3  10  14       50.74       54.65      2.34 o
  -2  10  14       12.43       11.09      1.09 o
  -1  10  14       60.10       54.27      1.74 o
   0  10  14      168.52      160.55      3.74 o
   1  10  14       18.35       18.97      1.02 o
   2  10  14      308.68      314.79      6.89 o
   3  10  14       35.35       38.74      1.15 o
  -3  11  14       94.89       83.71      2.95 o
  -2  11  14       48.50       45.00      1.95 o
  -1  11  14      179.34      177.99      4.16 o
   0  11  14        1.10        1.16      0.50 o
   1  11  14        9.89       10.95      0.81 o
   2  11  14       40.62       44.25      1.55 o
   3  11  14       45.93       54.90      1.78 o
  -3  12  14       29.65       31.59      2.98 o
  -2  12  14       46.74       48.90      2.03 o
  -1  12  14      118.14      122.05      3.22 o
   0  12  14       75.38       72.10      1.78 o
   1  12  14        7.17        6.67      0.61 o
   2  12  14       33.41       36.20      1.56 o
   3  12  14      268.56      293.66      6.48 o
  -3  13  14       61.74       68.32      2.61 o
  -2  13  14      267.80      266.76      7.28 o
  -1  13  14      139.77      146.06      3.52 o
   0  13  14      193.56      189.38      3.82 o
   1  13  14       44.49       41.38      1.28 o
   2  13  14      132.61      134.51      3.26 o
   3  13  14       18.33       22.58      1.17 o
  -2  14  14        1.67        4.00      0.90 o
  -1  14  14       44.64       48.62      1.61 o
   0  14  14      291.17      288.39      5.55 o
   1  14  14       37.18       34.58      1.16 o
   2  14  14       20.32       21.49      1.09 o
  -2  15  14      201.16      207.47      5.80 o
  -1  15  14       56.81       62.67      1.46 o
   0  15  14       82.72       88.62      1.82 o
   1  15  14      169.39      177.51      3.59 o
   2  15  14       50.84       44.53      2.43 o
  -1  16  14       73.00       75.39      2.27 o
   0  16  14        1.86        2.60      0.74 o
   1  16  14        1.21        1.41      0.70 o
   0  17  14       59.37       66.01      2.04 o
  -1 -10  15      103.25      109.82      4.08 o
  -1  -9  15      273.52      284.77      9.16 o
  -1  -8  15      102.75      111.26      4.19 o
  -2  -7  15      108.15      110.27      4.30 o
  -1  -7  15      128.55      128.70      4.86 o
  -2  -6  15      296.10      318.77     10.27 o
  -1  -6  15      110.87      113.91      4.19 o
  -3  -5  15       18.88       23.73      1.88 o
  -2  -5  15       17.51       20.18      1.38 o
  -1  -5  15       36.70       37.98      1.64 o
   0  -5  15       40.79       40.95      2.65 o
  -4  -4  15        7.43        5.30      1.55 o
  -3  -4  15       52.37       51.92      2.07 o
  -2  -4  15      620.99      654.28     16.15 o
  -1  -4  15      153.97      158.94      4.38 o
   0  -4  15      142.70      124.73      5.63 o
   1  -4  15      162.84      160.16      6.95 o
   2  -4  15       42.97       40.84      2.76 o
  -4  -3  15       16.17       20.88      2.21 o
  -3  -3  15      170.28      177.42      4.96 o
  -2  -3  15        5.00        5.74      0.85 o
  -1  -3  15      204.77      202.82      5.57 o
   0  -3  15      282.55      282.45     11.59 o
   1  -3  15       57.02       46.80      2.98 o
   2  -3  15       44.58       48.46      2.98 o
  -4  -2  15       93.32       94.35      3.10 o
  -3  -2  15      239.95      253.27      6.76 o
  -2  -2  15      119.95      108.53      3.23 o
  -1  -2  15      125.43      119.56      3.75 o
   0  -2  15      246.11      238.17      6.42 o
   1  -2  15       76.27       58.94      3.31 o
   2  -2  15      156.71      142.50      6.62 o
   3  -2  15      103.37      105.63      5.08 o
  -4  -1  15       41.65       47.52      2.09 o
  -3  -1  15      160.04      163.34      4.74 o
  -2  -1  15        5.21        5.75      0.85 o
  -1  -1  15      817.14      800.03     19.81 o
   0  -1  15      121.82      106.90      3.23 o
   1  -1  15       17.96       12.47      1.43 o
   2  -1  15      291.31      282.67     11.81 o
   3  -1  15      111.96      115.45      5.41 o
   4  -1  15      181.94      196.69      8.83 o
  -4   0  15       60.19       68.91      2.51 o
  -3   0  15      586.43      597.74     17.22 o
  -2   0  15      150.34      144.19      4.16 o
  -1   0  15        0.85        4.65      0.82 o
   0   0  15       13.57       17.09      1.16 o
   1   0  15        1.21        5.74      1.21 o
   2   0  15       55.30       61.15      3.42 o
   3   0  15        2.62        3.20      1.21 o
   4   0  15        7.58        5.08      1.43 o
  -4   1  15       43.50       47.46      2.09 o
  -3   1  15      162.68      167.96      4.74 o
  -2   1  15        5.13        4.41      0.82 o
  -1   1  15      820.82      786.49     19.78 o
   0   1  15      124.01      107.14      2.73 o
   1   1  15       15.91       11.57      1.01 o
   2   1  15      297.39      282.34     11.70 o
   3   1  15      112.83      108.61      5.30 o
   4   1  15      183.22      204.09      8.83 o
  -4   2  15       94.55       93.99      3.14 o
  -3   2  15      240.13      246.47      6.75 o
  -2   2  15      115.52      102.54      3.25 o
  -1   2  15      126.28      118.56      3.01 o
   0   2  15      247.52      242.99      4.76 o
   1   2  15       79.72       64.28      2.42 o
   2   2  15      158.32      148.92      4.68 o
   3   2  15       99.58       98.92      3.51 o
   4   2  15      239.92      247.91     10.60 o
  -4   3  15       17.05       20.31      1.99 o
  -3   3  15      168.38      171.94      4.95 o
  -2   3  15        4.48        4.93      0.71 o
  -1   3  15      214.09      206.33      4.13 o
   0   3  15      285.98      274.06      5.54 o
   1   3  15       61.24       51.10      1.41 o
   2   3  15       44.19       45.20      1.99 o
   3   3  15       66.32       64.42      2.49 o
   4   3  15       63.90       63.69      2.61 o
  -4   4  15        7.23        6.29      1.55 o
  -3   4  15       54.20       50.83      1.75 o
  -2   4  15      619.24      628.90     13.78 o
  -1   4  15      155.27      154.39      4.46 o
   0   4  15      139.12      123.42      2.67 o
   1   4  15      166.62      153.81      3.94 o
   2   4  15       43.91       41.68      1.87 o
   3   4  15      103.23      107.27      3.63 o
   4   4  15       58.49       66.72      2.65 o
  -4   5  15       63.89       66.06      2.70 o
  -3   5  15       19.26       20.81      1.21 o
  -2   5  15       19.86       23.83      1.20 o
  -1   5  15       36.57       38.77      1.23 o
   0   5  15       39.01       41.14      1.25 o
   1   5  15      145.84      148.91      3.11 o
   2   5  15       34.07       31.23      1.56 o
   3   5  15       85.93       88.96      3.12 o
   4   5  15       85.58       89.50      3.24 o
  -4   6  15      129.10      127.69      4.16 o
  -3   6  15      136.94      147.54      4.48 o
  -2   6  15      297.96      301.06      6.81 o
  -1   6  15      108.97      106.18      2.38 o
   0   6  15       49.07       48.11      1.36 o
   1   6  15       67.15       66.34      1.66 o
   2   6  15      225.91      229.77      5.48 o
   3   6  15      310.73      320.90      9.36 o
   4   6  15       26.62       28.01      1.59 o
  -4   7  15      142.37      143.36      4.53 o
  -3   7  15       16.66       20.35      1.29 o
  -2   7  15      108.95      110.66      4.31 o
  -1   7  15      134.28      128.25      2.71 o
   0   7  15       72.38       63.61      2.19 o
   1   7  15      100.16      101.02      2.25 o
   2   7  15       66.73       73.38      1.81 o
   3   7  15       49.34       56.99      2.22 o
   4   7  15       22.97       21.66      1.48 o
  -4   8  15      106.02      103.98      3.55 o
  -3   8  15      192.82      193.29      4.56 o
  -2   8  15       46.43       41.80      1.85 o
  -1   8  15      107.02      107.05      2.11 o
   0   8  15      227.63      225.93      4.46 o
   1   8  15        3.72        3.37      0.51 o
   2   8  15       15.33       18.00      0.86 o
   3   8  15       71.42       75.87      2.67 o
  -3   9  15      120.62      114.14      3.68 o
  -2   9  15       52.70       49.90      2.59 o
  -1   9  15      268.48      264.49      8.36 o
   0   9  15       21.37       19.71      1.91 o
   1   9  15      151.74      144.52      3.48 o
   2   9  15      204.99      204.98      3.81 o
   3   9  15       86.04       86.07      2.28 o
  -3  10  15       77.86       76.63      2.80 o
  -2  10  15      130.96      131.52      4.02 o
  -1  10  15      102.66      104.52      2.77 o
   0  10  15      133.24      141.33      3.44 o
   1  10  15       91.82       86.61      2.37 o
   2  10  15       66.97       69.21      2.08 o
   3  10  15       12.22       12.67      0.72 o
  -3  11  15       16.53       22.75      1.64 o
  -2  11  15       58.77       55.54      2.26 o
  -1  11  15       27.50       27.70      1.64 o
   0  11  15       11.89       14.47      0.95 o
   1  11  15       66.62       72.33      2.08 o
   2  11  15       26.35       27.89      1.27 o
   3  11  15       65.12       70.84      2.14 o
  -3  12  15       90.10       85.97      3.08 o
  -2  12  15       33.78       36.03      1.80 o
  -1  12  15      125.14      121.38      3.63 o
   0  12  15       14.51       14.98      1.00 o
   1  12  15      225.39      232.46      5.26 o
   2  12  15       49.94       45.74      2.53 o
  -2  13  15      129.02      121.62      3.89 o
  -1  13  15       73.06       75.55      2.23 o
   0  13  15       29.88       31.39      1.36 o
   1  13  15      198.68      202.52      4.82 o
   2  13  15       27.32       26.62      1.25 o
  -2  14  15      200.13      214.20      6.06 o
  -1  14  15       43.25       45.94      1.65 o
   0  14  15       93.14       93.00      2.51 o
   1  14  15        0.10        0.32      0.60 o
   2  14  15        6.17        7.26      1.05 o
  -1  15  15       80.65       82.98      2.31 o
   0  15  15       56.33       58.45      1.80 o
   1  15  15       93.47      100.87      2.25 o
  -1  -9  16      151.94      150.44      5.52 o
  -1  -8  16       34.12       41.17      2.32 o
  -2  -7  16       12.14       12.36      1.43 o
  -1  -7  16       18.91       20.75      1.88 o
  -2  -6  16      110.93      118.21      4.42 o
  -1  -6  16      165.08      162.47      5.85 o
  -3  -5  16       34.21       39.07      2.32 o
  -2  -5  16       10.33       11.37      1.43 o
  -1  -5  16       63.15       63.69      2.87 o
  -4  -4  16       12.18       15.89      2.10 o
  -3  -4  16        3.45        4.66      0.93 o
  -2  -4  16      153.29      161.83      4.64 o
  -1  -4  16       17.69       14.10      1.08 o
   0  -4  16       42.63       45.94      1.88 o
   1  -4  16      128.12      126.71      5.85 o
  -4  -3  16      143.43      165.56      7.62 o
  -3  -3  16        8.16        8.00      1.05 o
  -2  -3  16       18.64       23.09      1.48 o
  -1  -3  16       82.70       88.96      2.89 o
   0  -3  16      143.82      142.09      4.69 o
   1  -3  16        5.68        7.51      1.32 o
   2  -3  16       11.37       10.60      1.55 o
  -4  -2  16       20.95       26.43      1.70 o
  -3  -2  16      156.95      162.79      4.69 o
  -2  -2  16       84.63       89.16      2.92 o
  -1  -2  16      175.39      182.81      5.01 o
   0  -2  16      438.46      401.57     10.61 o
   1  -2  16      317.35      300.22     12.14 o
   2  -2  16       36.42       37.64      2.65 o
   3  -2  16      105.84      113.36      5.52 o
  -4  -1  16       17.85       18.63      1.46 o
  -3  -1  16      115.62      126.84      3.92 o
  -2  -1  16      120.22      118.58      4.97 o
  -1  -1  16       47.20       53.13      1.98 o
   0  -1  16       46.45       49.15      1.90 o
   1  -1  16       41.97       37.75      2.43 o
   2  -1  16       42.21       36.42      2.54 o
   3  -1  16       74.33       80.57      4.19 o
   4  -1  16       37.29       45.03      3.20 o
  -4   0  16      235.14      263.49      7.21 o
  -3   0  16      156.30      157.92      4.63 o
  -2   0  16       21.15       19.87      1.43 o
  -1   0  16      123.68      125.64      3.71 o
   0   0  16      303.54      323.46      8.46 o
   1   0  16       48.90       43.16      2.65 o
   2   0  16        0.77        0.99      0.99 o
   3   0  16        4.29        3.31      1.21 o
   4   0  16        5.78        7.84      1.55 o
  -4   1  16       19.26       19.48      1.48 o
  -3   1  16      121.03      133.15      4.19 o
  -2   1  16      122.30      115.84      3.55 o
  -1   1  16       44.54       47.15      1.95 o
   0   1  16       46.59       46.70      2.10 o
   1   1  16       39.80       33.66      2.32 o
   2   1  16       38.53       33.66      2.43 o
   3   1  16       75.58       75.06      4.08 o
   4   1  16       38.25       46.14      3.09 o
  -4   2  16       20.09       24.15      1.68 o
  -3   2  16      159.30      163.81      4.76 o
  -2   2  16       87.62       87.63      2.91 o
  -1   2  16      175.30      176.13      5.03 o
   0   2  16      440.47      419.88      9.03 o
   1   2  16      311.68      285.12      6.43 o
   2   2  16       35.09       37.53      2.54 o
   3   2  16      103.07      112.25      5.41 o
   4   2  16      156.99      158.28      7.28 o
  -4   3  16      140.30      152.10      6.29 o
  -3   3  16        6.90        6.34      0.97 o
  -2   3  16       19.76       21.73      1.40 o
  -1   3  16       84.07       90.18      2.46 o
   0   3  16      145.04      149.00      3.55 o
   1   3  16        4.92        6.15      0.71 o
   2   3  16        9.70        8.12      0.97 o
   3   3  16       37.47       38.81      1.87 o
  -4   4  16       12.41       16.23      1.99 o
  -3   4  16        4.04        3.43      0.90 o
  -2   4  16      153.43      163.65      3.97 o
  -1   4  16       17.91       16.06      0.87 o
   0   4  16       45.15       46.91      1.39 o
   1   4  16      127.08      125.38      3.13 o
   2   4  16       16.44       13.72      2.04 o
   3   4  16       22.34       22.35      1.48 o
  -4   5  16       47.90       48.79      3.09 o
  -3   5  16       33.67       37.70      1.58 o
  -2   5  16       10.59       11.49      0.91 o
  -1   5  16       62.32       62.35      1.67 o
   0   5  16      169.20      159.90      4.81 o
   1   5  16      135.05      134.24      2.88 o
   2   5  16       80.07       81.77      2.92 o
   3   5  16       61.76       61.57      2.45 o
  -3   6  16       61.15       61.35      2.46 o
  -2   6  16      111.61      111.29      2.93 o
  -1   6  16      164.64      156.30      3.30 o
   0   6  16       67.00       62.14      1.64 o
   1   6  16      253.30      254.61      5.02 o
   2   6  16       40.29       39.09      1.42 o
   3   6  16       75.44       74.55      2.76 o
  -3   7  16       16.19       20.84      1.15 o
  -2   7  16       12.78       14.11      0.98 o
  -1   7  16       18.24       21.44      0.83 o
   0   7  16       51.99       52.47      1.30 o
   1   7  16       96.15       94.25      2.19 o
   2   7  16       57.02       57.68      1.75 o
   3   7  16      102.74      102.71      3.47 o
  -3   8  16      105.42      112.65      3.72 o
  -2   8  16        7.29        7.46      0.62 o
  -1   8  16       34.22       39.33      1.10 o
   0   8  16      133.13      134.48      2.87 o
   1   8  16      149.30      158.94      3.31 o
   2   8  16       49.15       50.16      1.42 o
   3   8  16       19.71       18.02      1.02 o
  -3   9  16      146.56      152.89      4.68 o
  -2   9  16       60.36       61.05      2.40 o
  -1   9  16      155.89      149.16      3.70 o
   0   9  16        8.22        8.97      1.18 o
   1   9  16       45.85       52.08      1.71 o
   2   9  16      157.80      168.99      4.21 o
   3   9  16       57.14       58.62      1.78 o
  -3  10  16       59.37       60.64      2.57 o
  -2  10  16       22.41       20.90      1.56 o
  -1  10  16      263.88      280.77      6.30 o
   0  10  16      239.60      236.48      8.13 o
   1  10  16       49.14       56.47      1.82 o
   2  10  16      186.51      189.71      4.47 o
  -2  11  16       56.00       63.39      2.54 o
  -1  11  16       64.17       63.93      2.14 o
   0  11  16      165.00      172.39      4.14 o
   1  11  16       15.74       13.55      1.00 o
   2  11  16       39.82       50.19      3.27 o
  -2  12  16       47.20       54.42      2.34 o
  -1  12  16      106.34      105.14      2.84 o
   0  12  16       21.37       25.05      1.27 o
   1  12  16       59.36       56.51      1.87 o
   2  12  16      129.11      139.39      3.49 o
  -1  13  16       79.45       80.55      2.36 o
   0  13  16       14.63       16.63      1.08 o
   1  13  16       88.25       84.98      2.38 o
   0  14  16        5.62        5.23      0.79 o
  -1  -9  17       44.63       43.49      2.43 o
  -1  -8  17       68.77       82.67      3.42 o
  -1  -7  17       10.32       10.93      1.43 o
   0  -7  17      194.11      200.77      7.17 o
  -2  -6  17       96.85       97.79      3.97 o
  -1  -6  17        0.10        1.77      1.10 o
   0  -6  17       16.21       17.55      1.66 o
  -2  -5  17      118.16      125.83      4.75 o
  -1  -5  17      120.86      121.41      4.53 o
   0  -5  17       39.09       38.96      2.32 o
  -3  -4  17       31.50       33.93      1.85 o
  -2  -4  17       92.11       92.78      3.00 o
  -1  -4  17        4.25        4.01      0.90 o
   0  -4  17       35.03       40.66      1.82 o
  -3  -3  17      189.67      205.85      5.65 o
  -2  -3  17        1.72        5.13      0.97 o
  -1  -3  17        6.13        7.99      0.97 o
   0  -3  17       52.63       56.56      2.09 o
   1  -3  17       36.35       42.49      2.87 o
   2  -3  17       48.93       55.96      3.42 o
  -3  -2  17       16.59       24.13      1.62 o
  -2  -2  17      127.64      144.50      4.16 o
  -1  -2  17       29.31       29.57      1.56 o
   0  -2  17      253.17      253.34      6.84 o
   1  -2  17      209.64      216.56      9.16 o
   2  -2  17      269.52      282.78     12.03 o
   3  -2  17       53.47       56.95      3.53 o
  -3  -1  17      172.67      182.41      5.35 o
  -2  -1  17       29.71       34.86      1.74 o
  -1  -1  17       98.50      101.63      3.25 o
   0  -1  17        0.63        1.12      0.74 o
   1  -1  17        0.25        2.21      1.10 o
   2  -1  17       13.76       17.99      1.99 o
   3  -1  17       67.58       64.13      3.75 o
  -3   0  17      100.98      101.07      3.70 o
  -2   0  17        2.99        0.83      1.60 o
  -1   0  17      331.81      335.03      8.82 o
   0   0  17       31.95       37.63      1.75 o
   1   0  17        0.06       -0.22      0.99 o
   2   0  17       92.94      107.73      5.19 o
   3   0  17       76.46       77.15      4.19 o
  -3   1  17      180.76      189.85      5.37 o
  -2   1  17       27.16       28.78      1.74 o
  -1   1  17      100.78      103.06      3.22 o
   0   1  17        0.18        0.11      0.78 o
   1   1  17        0.19        0.30      0.74 o
   2   1  17       14.99       19.87      1.99 o
   3   1  17       66.84       66.12      3.64 o
  -3   2  17       16.45       24.27      2.21 o
  -2   2  17      125.46      136.95      4.18 o
  -1   2  17       26.57       24.08      1.44 o
   0   2  17      257.22      254.68      6.86 o
   1   2  17      207.42      206.08      7.28 o
   2   2  17      269.50      287.20     11.92 o
   3   2  17       51.64       51.66      3.20 o
  -3   3  17      188.37      193.37      5.61 o
  -2   3  17        2.63        7.13      1.71 o
  -1   3  17        7.53        7.61      0.97 o
   0   3  17       49.33       50.34      1.73 o
   1   3  17       36.27       40.42      1.50 o
   2   3  17       50.22       55.19      2.34 o
   3   3  17      110.37      104.64      5.08 o
  -3   4  17       32.26       31.29      1.82 o
  -2   4  17       90.76       90.67      3.59 o
  -1   4  17        3.80        4.09      0.70 o
   0   4  17       37.61       42.38      1.50 o
   1   4  17      226.54      229.05      5.27 o
   2   4  17        3.94        4.55      0.93 o
   3   4  17      227.01      246.45      7.49 o
  -3   5  17       12.10       11.17      1.11 o
  -2   5  17      113.35      117.35      3.96 o
  -1   5  17      115.11      109.35      2.93 o
   0   5  17       40.63       39.39      1.48 o
   1   5  17       59.69       61.95      1.90 o
   2   5  17       88.75       88.40      2.44 o
   3   5  17       37.71       39.65      1.90 o
  -3   6  17       50.35       58.51      2.56 o
  -2   6  17       99.00       95.72      3.15 o
  -1   6  17        0.20        1.45      0.56 o
   0   6  17       15.35       14.04      0.84 o
   1   6  17      119.71      110.22      2.87 o
   2   6  17      120.54      124.31      3.17 o
   3   6  17        3.66        2.35      0.94 o
  -3   7  17       97.53      104.13      3.57 o
  -2   7  17       19.69       17.22      1.71 o
  -1   7  17       11.62       10.79      0.77 o
   0   7  17      197.36      200.74      4.11 o
   1   7  17       46.30       48.65      1.58 o
   2   7  17       13.24       15.98      0.97 o
  -2   8  17       95.51       84.97      3.06 o
  -1   8  17       67.35       76.32      1.91 o
   0   8  17       53.04       59.05      1.83 o
   1   8  17       39.41       43.23      1.30 o
   2   8  17       21.58       20.84      1.07 o
  -2   9  17      104.32      102.79      3.44 o
  -1   9  17       44.01       37.85      1.60 o
   0   9  17       36.91       37.73      1.54 o
   1   9  17        2.46        2.79      0.74 o
   2   9  17       47.09       48.42      1.82 o
  -2  10  17       35.76       39.73      2.07 o
  -1  10  17      151.33      152.29      3.80 o
   0  10  17      132.17      132.23      5.44 o
   1  10  17       47.80       45.80      1.67 o
   2  10  17      137.93      150.11      5.96 o
  -1  11  17       11.86       12.66      1.02 o
   0  11  17        4.22        4.58      0.81 o
   1  11  17        9.04        7.34      0.85 o
  -1  12  17       76.97       68.54      3.53 o
   0  12  17        8.73       12.22      1.24 o
   0  -9  18      162.84      184.00      6.62 o
  -1  -8  18        2.09        2.21      1.21 o
   0  -8  18       21.81       21.85      1.99 o
  -1  -7  18       14.10       17.33      1.77 o
   0  -7  18       80.34       87.75      3.75 o
  -2  -6  18       49.78       51.55      2.76 o
  -1  -6  18       50.90       58.39      2.87 o
   0  -6  18      224.44      248.79      8.50 o
  -2  -5  18      139.99      152.65      5.74 o
  -1  -5  18      173.69      180.13      6.18 o
   0  -5  18       85.65       85.43      3.75 o
  -2  -4  18       27.63       34.97      1.82 o
  -1  -4  18      205.35      213.76      5.89 o
   0  -4  18       88.23       94.22      3.05 o
  -2  -3  18      159.23      162.93      5.41 o
  -1  -3  18       72.03       72.07      2.92 o
   0  -3  18       73.49       73.70      2.54 o
   1  -3  18       46.77       53.86      3.31 o
  -3  -2  18      151.73      156.35      5.19 o
  -2  -2  18      299.52      328.11     19.26 o
  -1  -2  18       40.55       42.64      1.90 o
   0  -2  18        4.22        4.47      0.94 o
   1  -2  18       11.58       13.13      1.66 o
   2  -2  18      203.07      217.00      9.16 o
  -3  -1  18       65.57       70.02      4.03 o
  -2  -1  18      186.99      209.94      5.83 o
  -1  -1  18       12.72       14.56      1.77 o
   0  -1  18       86.22       75.19      2.87 o
   1  -1  18       39.91       42.21      1.85 o
   2  -1  18      191.79      207.51      9.05 o
  -3   0  18       70.44       79.13      4.08 o
  -2   0  18       19.87       22.20      1.67 o
  -1   0  18       37.69       47.58      2.02 o
   0   0  18       12.64       14.07      1.21 o
   1   0  18        8.49        8.52      1.01 o
   2   0  18        0.36        0.55      1.21 o
  -3   1  18       66.46       68.56      2.67 o
  -2   1  18      190.13      201.60      5.83 o
  -1   1  18       11.15       13.64      1.17 o
   0   1  18       84.86       76.19      2.64 o
   1   1  18       40.57       41.16      1.83 o
   2   1  18      193.34      205.74      8.94 o
  -3   2  18      151.01      152.10      4.65 o
  -2   2  18      303.69      318.74      8.64 o
  -1   2  18       37.99       40.01      1.87 o
   0   2  18        4.31        5.07      0.86 o
   1   2  18       11.38       16.25      3.20 o
   2   2  18      194.57      197.13      8.94 o
  -2   3  18      153.95      162.77      4.81 o
  -1   3  18       72.61       74.29      2.61 o
   0   3  18       68.83       66.28      2.49 o
   1   3  18       43.88       49.96      2.26 o
   2   3  18      141.43      168.66      7.51 o
  -2   4  18       28.07       35.74      1.83 o
  -1   4  18      205.35      209.09      5.88 o
   0   4  18       89.16       90.28      2.55 o
   1   4  18       65.61       71.94      2.48 o
   2   4  18      207.31      210.04      4.97 o
  -2   5  18      149.05      151.50      5.46 o
  -1   5  18      167.15      159.97      4.72 o
   0   5  18       84.26       81.96      2.39 o
   1   5  18       68.99       67.88      2.07 o
   2   5  18       75.52       79.12      2.34 o
  -2   6  18       48.32       45.17      1.67 o
  -1   6  18       51.13       52.21      1.77 o
   0   6  18      220.26      235.86      5.49 o
   1   6  18      145.45      140.29      3.51 o
   2   6  18       23.60       28.37      1.29 o
  -2   7  18       62.21       61.32      2.56 o
  -1   7  18       16.08       18.37      1.57 o
   0   7  18       79.62       85.75      2.40 o
   1   7  18       77.27       80.41      2.28 o
   2   7  18      146.02      154.31      6.07 o
  -1   8  18        1.68        1.35      0.97 o
   0   8  18       21.98       23.23      1.08 o
   1   8  18        8.56        7.36      0.74 o
  -1   9  18       51.03       52.08      1.92 o
   0   9  18      161.26      178.44      7.64 o
   1   9  18       64.06       67.34      2.53 o
   0  10  18       85.56       90.34      7.17 o
  -1  -6  19        1.19        2.21      1.32 o
   0  -6  19        5.20        6.40      1.43 o
  -1  -5  19      111.29      121.19      4.86 o
   0  -5  19        3.48        4.75      1.32 o
  -1  -4  19      186.00      197.24      7.28 o
   0  -4  19        3.47        5.19      1.43 o
  -1  -3  19       56.97       59.67      2.36 o
   0  -3  19       10.06        9.92      1.13 o
   1  -3  19      206.25      221.30      9.38 o
  -2  -2  19       42.38       41.46      2.70 o
  -1  -2  19      113.49      119.37      3.71 o
   0  -2  19       28.60       34.05      1.79 o
   1  -2  19       22.65       27.24      1.67 o
  -2  -1  19       28.67       36.49      1.96 o
  -1  -1  19        0.19       -0.55      0.78 o
   0  -1  19       77.15       78.40      2.75 o
   1  -1  19      142.29      144.48      7.01 o
  -2   0  19       18.17       17.52      1.40 o
  -1   0  19       24.64       26.89      2.21 o
   0   0  19       21.77       16.45      1.43 o
   1   0  19       16.97       19.82      1.44 o
  -2   1  19       29.38       35.63      2.21 o
  -1   1  19        0.25        1.45      0.85 o
   0   1  19       75.22       76.16      2.72 o
   1   1  19      142.94      141.47      8.39 o
  -2   2  19       43.66       45.65      2.10 o
  -1   2  19      109.86      115.97      3.68 o
   0   2  19       29.99       33.06      1.72 o
   1   2  19       22.79       28.22      1.93 o
  -1   3  19       54.88       58.33      2.37 o
   0   3  19        9.13        9.01      1.08 o
   1   3  19      206.67      206.57     10.71 o
  -1   4  19      192.75      201.04      5.66 o
   0   4  19        3.25        4.28      1.55 o
   1   4  19        1.73        3.37      0.93 o
  -1   5  19      114.19      116.91      4.97 o
   0   5  19        3.64        4.29      0.78 o
   1   5  19      136.09      133.41      3.43 o
  -1   6  19        2.14        1.89      0.82 o
   0   6  19        5.62        6.27      0.79 o
 
